# Supplementary material for: In silico modeling guides identification of novel JAK1 variants associated with immune dysregulation
Source: EMBO Mol Med. 2025 Oct 24;17(12):3275–99. doi: 10.1038/s44321-025-00317-0 (PMC12686074; doi:10.1038/s44321-025-00317-0)
Supplement: Supplementary file 3 — Dataset EV1 [file 44321_2025_317_MOESM3_ESM.xlsx]

## Sheet: Sheet1
variant_id	cluster
A1005A	1
A1005C	2
A1005D	2
A1005E	2
A1005F	2
A1005G	2
A1005H	2
A1005I	2
A1005K	2
A1005L	2
A1005M	2
A1005N	2
A1005P	2
A1005Q	2
A1005R	2
A1005S	2
A1005T	2
A1005V	2
A1005W	2
A1005Y	2
A1006A	1
A1006C	2
A1006D	2
A1006E	2
A1006F	2
A1006G	2
A1006H	2
A1006I	2
A1006K	2
A1006L	2
A1006M	2
A1006N	2
A1006P	2
A1006Q	2
A1006R	2
A1006S	1
A1006T	2
A1006V	2
A1006W	2
A1006Y	2
A1027A	1
A1027C	2
A1027D	2
A1027E	2
A1027F	2
A1027G	2
A1027H	2
A1027I	2
A1027K	2
A1027L	2
A1027M	1
A1027N	2
A1027P	2
A1027Q	2
A1027R	2
A1027S	1
A1027T	1
A1027V	2
A1027W	2
A1027Y	2
A1049A	1
A1049C	2
A1049D	2
A1049E	2
A1049F	2
A1049G	2
A1049H	2
A1049I	2
A1049K	2
A1049L	2
A1049M	2
A1049N	2
A1049P	2
A1049Q	2
A1049R	2
A1049S	2
A1049T	2
A1049V	2
A1049W	2
A1049Y	2
A1061A	1
A1061C	2
A1061D	2
A1061E	1
A1061F	2
A1061G	1
A1061H	2
A1061I	2
A1061K	1
A1061L	2
A1061M	2
A1061N	1
A1061P	2
A1061Q	1
A1061R	1
A1061S	1
A1061T	2
A1061V	2
A1061W	2
A1061Y	1
A1086A	1
A1086C	2
A1086D	1
A1086E	1
A1086F	2
A1086G	1
A1086H	1
A1086I	1
A1086K	1
A1086L	2
A1086M	1
A1086N	1
A1086P	2
A1086Q	1
A1086R	2
A1086S	1
A1086T	1
A1086V	1
A1086W	2
A1086Y	2
A1151A	1
A1151C	1
A1151D	1
A1151E	1
A1151F	2
A1151G	1
A1151H	1
A1151I	1
A1151K	1
A1151L	1
A1151M	1
A1151N	1
A1151P	1
A1151Q	1
A1151R	1
A1151S	1
A1151T	1
A1151V	1
A1151W	1
A1151Y	1
A12A	1
A12C	2
A12D	2
A12E	1
A12F	2
A12G	1
A12H	2
A12I	1
A12K	1
A12L	1
A12M	2
A12N	2
A12P	2
A12Q	1
A12R	2
A12S	1
A12T	2
A12V	2
A12W	2
A12Y	2
A146A	1
A146C	1
A146D	2
A146E	1
A146F	2
A146G	1
A146H	2
A146I	1
A146K	1
A146L	1
A146M	1
A146N	2
A146P	1
A146Q	2
A146R	1
A146S	1
A146T	1
A146V	1
A146W	2
A146Y	2
A14A	1
A14C	2
A14D	2
A14E	2
A14F	2
A14G	1
A14H	2
A14I	2
A14K	1
A14L	1
A14M	2
A14N	2
A14P	2
A14Q	1
A14R	1
A14S	1
A14T	2
A14V	2
A14W	2
A14Y	2
A152A	1
A152C	2
A152D	1
A152E	1
A152F	2
A152G	1
A152H	2
A152I	1
A152K	1
A152L	1
A152M	2
A152N	2
A152P	2
A152Q	1
A152R	2
A152S	1
A152T	1
A152V	1
A152W	2
A152Y	2
A160A	1
A160C	2
A160D	2
A160E	2
A160F	2
A160G	1
A160H	2
A160I	2
A160K	2
A160L	2
A160M	2
A160N	2
A160P	2
A160Q	2
A160R	2
A160S	1
A160T	1
A160V	1
A160W	2
A160Y	1
A171A	1
A171C	2
A171D	2
A171E	2
A171F	2
A171G	2
A171H	2
A171I	1
A171K	2
A171L	1
A171M	2
A171N	2
A171P	2
A171Q	1
A171R	2
A171S	1
A171T	1
A171V	1
A171W	2
A171Y	2
A17A	1
A17C	2
A17D	2
A17E	1
A17F	2
A17G	1
A17H	2
A17I	1
A17K	1
A17L	1
A17M	2
A17N	2
A17P	2
A17Q	1
A17R	2
A17S	1
A17T	1
A17V	1
A17W	2
A17Y	2
A193A	1
A193C	2
A193D	2
A193E	2
A193F	2
A193G	2
A193H	2
A193I	2
A193K	2
A193L	2
A193M	2
A193N	2
A193P	2
A193Q	2
A193R	2
A193S	2
A193T	2
A193V	2
A193W	2
A193Y	2
A196A	1
A196C	2
A196D	2
A196E	2
A196F	2
A196G	2
A196H	2
A196I	2
A196K	2
A196L	2
A196M	2
A196N	2
A196P	2
A196Q	2
A196R	2
A196S	2
A196T	2
A196V	2
A196W	2
A196Y	2
A201A	1
A201C	2
A201D	2
A201E	2
A201F	2
A201G	2
A201H	2
A201I	2
A201K	2
A201L	2
A201M	2
A201N	2
A201P	2
A201Q	2
A201R	2
A201S	1
A201T	2
A201V	2
A201W	2
A201Y	2
A272A	1
A272C	2
A272D	2
A272E	2
A272F	2
A272G	2
A272H	2
A272I	2
A272K	2
A272L	2
A272M	2
A272N	2
A272P	2
A272Q	1
A272R	2
A272S	1
A272T	2
A272V	2
A272W	2
A272Y	2
A283A	1
A283C	2
A283D	2
A283E	2
A283F	2
A283G	1
A283H	2
A283I	2
A283K	2
A283L	2
A283M	2
A283N	2
A283P	2
A283Q	2
A283R	1
A283S	1
A283T	1
A283V	1
A283W	2
A283Y	2
A31A	1
A31C	2
A31D	1
A31E	1
A31F	2
A31G	1
A31H	2
A31I	1
A31K	1
A31L	1
A31M	2
A31N	1
A31P	1
A31Q	1
A31R	1
A31S	1
A31T	1
A31V	1
A31W	2
A31Y	2
A402A	1
A402C	2
A402D	2
A402E	2
A402F	2
A402G	2
A402H	2
A402I	2
A402K	2
A402L	2
A402M	2
A402N	2
A402P	2
A402Q	2
A402R	2
A402S	2
A402T	2
A402V	2
A402W	2
A402Y	2
A417A	1
A417C	2
A417D	2
A417E	2
A417F	2
A417G	2
A417H	2
A417I	2
A417K	2
A417L	2
A417M	2
A417N	2
A417P	2
A417Q	2
A417R	2
A417S	1
A417T	1
A417V	1
A417W	2
A417Y	2
A419A	1
A419C	2
A419D	2
A419E	2
A419F	2
A419G	2
A419H	2
A419I	2
A419K	2
A419L	2
A419M	2
A419N	2
A419P	2
A419Q	2
A419R	2
A419S	2
A419T	2
A419V	2
A419W	2
A419Y	2
A428A	1
A428C	2
A428D	2
A428E	2
A428F	2
A428G	2
A428H	2
A428I	2
A428K	2
A428L	2
A428M	2
A428N	2
A428P	2
A428Q	2
A428R	2
A428S	2
A428T	2
A428V	2
A428W	2
A428Y	2
A449A	1
A449C	2
A449D	2
A449E	2
A449F	2
A449G	2
A449H	2
A449I	2
A449K	2
A449L	2
A449M	2
A449N	2
A449P	2
A449Q	2
A449R	2
A449S	2
A449T	2
A449V	2
A449W	2
A449Y	2
A491A	1
A491C	1
A491D	1
A491E	1
A491F	1
A491G	1
A491H	1
A491I	1
A491K	1
A491L	1
A491M	1
A491N	1
A491P	1
A491Q	1
A491R	1
A491S	1
A491T	1
A491V	1
A491W	1
A491Y	1
A557A	1
A557C	2
A557D	2
A557E	2
A557F	2
A557G	2
A557H	2
A557I	1
A557K	1
A557L	1
A557M	1
A557N	2
A557P	2
A557Q	2
A557R	2
A557S	1
A557T	1
A557V	1
A557W	2
A557Y	2
A561A	1
A561C	2
A561D	1
A561E	2
A561F	2
A561G	1
A561H	2
A561I	2
A561K	1
A561L	1
A561M	2
A561N	1
A561P	2
A561Q	2
A561R	1
A561S	1
A561T	1
A561V	1
A561W	2
A561Y	2
A57A	1
A57C	2
A57D	2
A57E	2
A57F	2
A57G	1
A57H	2
A57I	2
A57K	2
A57L	2
A57M	2
A57N	2
A57P	2
A57Q	2
A57R	2
A57S	1
A57T	1
A57V	1
A57W	2
A57Y	2
A634A	1
A634C	2
A634D	2
A634E	2
A634F	2
A634G	2
A634H	2
A634I	2
A634K	2
A634L	2
A634M	2
A634N	2
A634P	2
A634Q	2
A634R	2
A634S	2
A634T	2
A634V	2
A634W	2
A634Y	2
A638A	1
A638C	2
A638D	2
A638E	2
A638F	2
A638G	2
A638H	2
A638I	2
A638K	2
A638L	2
A638M	2
A638N	2
A638P	2
A638Q	2
A638R	2
A638S	1
A638T	1
A638V	1
A638W	2
A638Y	2
A639A	1
A639C	2
A639D	2
A639E	2
A639F	2
A639G	2
A639H	2
A639I	2
A639K	2
A639L	2
A639M	2
A639N	2
A639P	2
A639Q	2
A639R	2
A639S	2
A639T	2
A639V	2
A639W	2
A639Y	2
A64A	1
A64C	2
A64D	2
A64E	2
A64F	2
A64G	1
A64H	2
A64I	2
A64K	2
A64L	2
A64M	2
A64N	2
A64P	2
A64Q	2
A64R	2
A64S	1
A64T	2
A64V	2
A64W	2
A64Y	2
A65A	1
A65C	1
A65D	2
A65E	2
A65F	2
A65G	2
A65H	2
A65I	2
A65K	2
A65L	2
A65M	2
A65N	2
A65P	2
A65Q	2
A65R	2
A65S	2
A65T	2
A65V	2
A65W	2
A65Y	2
A67A	1
A67C	1
A67D	1
A67E	1
A67F	1
A67G	1
A67H	1
A67I	1
A67K	1
A67L	1
A67M	1
A67N	1
A67P	2
A67Q	1
A67R	1
A67S	1
A67T	1
A67V	1
A67W	1
A67Y	2
A695A	1
A695C	2
A695D	2
A695E	2
A695F	2
A695G	2
A695H	2
A695I	2
A695K	2
A695L	2
A695M	2
A695N	2
A695P	2
A695Q	2
A695R	2
A695S	2
A695T	2
A695V	2
A695W	2
A695Y	2
A699A	1
A699C	2
A699D	2
A699E	2
A699F	2
A699G	2
A699H	2
A699I	2
A699K	2
A699L	2
A699M	2
A699N	2
A699P	2
A699Q	2
A699R	2
A699S	2
A699T	2
A699V	2
A699W	2
A699Y	2
A701A	1
A701C	2
A701D	2
A701E	2
A701F	2
A701G	2
A701H	2
A701I	2
A701K	2
A701L	2
A701M	2
A701N	2
A701P	2
A701Q	2
A701R	2
A701S	2
A701T	2
A701V	2
A701W	2
A701Y	2
A723A	1
A723C	2
A723D	2
A723E	2
A723F	2
A723G	2
A723H	2
A723I	2
A723K	2
A723L	2
A723M	2
A723N	2
A723P	2
A723Q	2
A723R	2
A723S	2
A723T	2
A723V	2
A723W	2
A723Y	2
A760A	1
A760C	2
A760D	2
A760E	2
A760F	2
A760G	2
A760H	2
A760I	2
A760K	2
A760L	2
A760M	2
A760N	2
A760P	2
A760Q	2
A760R	2
A760S	2
A760T	2
A760V	2
A760W	2
A760Y	2
A773A	1
A773C	2
A773D	2
A773E	2
A773F	2
A773G	2
A773H	2
A773I	2
A773K	2
A773L	2
A773M	2
A773N	2
A773P	2
A773Q	2
A773R	2
A773S	2
A773T	2
A773V	2
A773W	2
A773Y	2
A774A	1
A774C	2
A774D	2
A774E	2
A774F	2
A774G	2
A774H	2
A774I	2
A774K	2
A774L	2
A774M	2
A774N	2
A774P	2
A774Q	2
A774R	2
A774S	2
A774T	2
A774V	2
A774W	2
A774Y	2
A79A	1
A79C	2
A79D	2
A79E	1
A79F	2
A79G	1
A79H	2
A79I	2
A79K	2
A79L	2
A79M	2
A79N	2
A79P	2
A79Q	1
A79R	2
A79S	1
A79T	2
A79V	2
A79W	2
A79Y	2
A821A	1
A821C	2
A821D	2
A821E	2
A821F	2
A821G	2
A821H	2
A821I	2
A821K	2
A821L	2
A821M	2
A821N	2
A821P	2
A821Q	2
A821R	2
A821S	2
A821T	2
A821V	2
A821W	2
A821Y	2
A840A	1
A840C	2
A840D	2
A840E	1
A840F	2
A840G	2
A840H	2
A840I	2
A840K	2
A840L	2
A840M	2
A840N	2
A840P	2
A840Q	2
A840R	2
A840S	2
A840T	2
A840V	2
A840W	2
A840Y	2
A862A	1
A862C	1
A862D	1
A862E	1
A862F	1
A862G	1
A862H	1
A862I	1
A862K	1
A862L	1
A862M	1
A862N	1
A862P	1
A862Q	1
A862R	1
A862S	1
A862T	1
A862V	1
A862W	1
A862Y	1
A906A	1
A906C	2
A906D	2
A906E	2
A906F	2
A906G	2
A906H	2
A906I	2
A906K	2
A906L	2
A906M	2
A906N	2
A906P	2
A906Q	2
A906R	2
A906S	2
A906T	2
A906V	2
A906W	2
A906Y	2
A90A	1
A90C	2
A90D	2
A90E	2
A90F	2
A90G	1
A90H	2
A90I	2
A90K	2
A90L	1
A90M	2
A90N	2
A90P	1
A90Q	2
A90R	2
A90S	1
A90T	1
A90V	2
A90W	2
A90Y	2
A920A	1
A920C	2
A920D	1
A920E	2
A920F	2
A920G	1
A920H	2
A920I	2
A920K	2
A920L	2
A920M	2
A920N	1
A920P	2
A920Q	1
A920R	2
A920S	1
A920T	1
A920V	1
A920W	2
A920Y	2
A984A	1
A984C	2
A984D	2
A984E	2
A984F	2
A984G	2
A984H	2
A984I	2
A984K	2
A984L	2
A984M	2
A984N	2
A984P	2
A984Q	2
A984R	2
A984S	1
A984T	2
A984V	2
A984W	2
A984Y	2
C1052A	1
C1052C	1
C1052D	2
C1052E	2
C1052F	2
C1052G	2
C1052H	2
C1052I	2
C1052K	2
C1052L	2
C1052M	2
C1052N	2
C1052P	2
C1052Q	2
C1052R	2
C1052S	2
C1052T	2
C1052V	2
C1052W	2
C1052Y	2
C1078A	2
C1078C	1
C1078D	2
C1078E	2
C1078F	2
C1078G	2
C1078H	2
C1078I	2
C1078K	2
C1078L	2
C1078M	2
C1078N	1
C1078P	2
C1078Q	2
C1078R	2
C1078S	2
C1078T	2
C1078V	2
C1078W	2
C1078Y	2
C10A	1
C10C	1
C10D	1
C10E	1
C10F	1
C10G	1
C10H	2
C10I	1
C10K	1
C10L	1
C10M	2
C10N	1
C10P	1
C10Q	1
C10R	2
C10S	1
C10T	1
C10V	1
C10W	2
C10Y	2
C1116A	1
C1116C	1
C1116D	2
C1116E	2
C1116F	1
C1116G	1
C1116H	1
C1116I	1
C1116K	1
C1116L	1
C1116M	1
C1116N	1
C1116P	1
C1116Q	1
C1116R	1
C1116S	1
C1116T	1
C1116V	1
C1116W	1
C1116Y	1
C1120A	1
C1120C	1
C1120D	2
C1120E	2
C1120F	2
C1120G	2
C1120H	2
C1120I	2
C1120K	2
C1120L	2
C1120M	2
C1120N	2
C1120P	2
C1120Q	2
C1120R	2
C1120S	2
C1120T	1
C1120V	2
C1120W	2
C1120Y	2
C1131A	2
C1131C	1
C1131D	2
C1131E	2
C1131F	2
C1131G	2
C1131H	2
C1131I	2
C1131K	2
C1131L	2
C1131M	2
C1131N	2
C1131P	2
C1131Q	2
C1131R	2
C1131S	2
C1131T	2
C1131V	2
C1131W	2
C1131Y	2
C169A	1
C169C	1
C169D	1
C169E	1
C169F	2
C169G	1
C169H	1
C169I	1
C169K	1
C169L	1
C169M	2
C169N	1
C169P	1
C169Q	1
C169R	1
C169S	1
C169T	1
C169V	1
C169W	2
C169Y	1
C16A	2
C16C	1
C16D	2
C16E	1
C16F	2
C16G	2
C16H	2
C16I	2
C16K	1
C16L	1
C16M	2
C16N	2
C16P	2
C16Q	1
C16R	2
C16S	2
C16T	2
C16V	2
C16W	2
C16Y	2
C189A	2
C189C	1
C189D	2
C189E	2
C189F	2
C189G	2
C189H	2
C189I	2
C189K	2
C189L	2
C189M	2
C189N	2
C189P	2
C189Q	2
C189R	2
C189S	2
C189T	2
C189V	2
C189W	2
C189Y	2
C257A	1
C257C	1
C257D	1
C257E	1
C257F	1
C257G	1
C257H	2
C257I	1
C257K	1
C257L	1
C257M	1
C257N	1
C257P	1
C257Q	1
C257R	1
C257S	1
C257T	1
C257V	1
C257W	2
C257Y	1
C424A	2
C424C	1
C424D	2
C424E	2
C424F	2
C424G	2
C424H	2
C424I	2
C424K	2
C424L	2
C424M	2
C424N	2
C424P	2
C424Q	2
C424R	2
C424S	2
C424T	2
C424V	2
C424W	2
C424Y	2
C440A	2
C440C	1
C440D	2
C440E	2
C440F	2
C440G	2
C440H	2
C440I	2
C440K	2
C440L	2
C440M	2
C440N	2
C440P	2
C440Q	2
C440R	2
C440S	2
C440T	2
C440V	2
C440W	2
C440Y	2
C445A	1
C445C	1
C445D	2
C445E	2
C445F	2
C445G	1
C445H	2
C445I	2
C445K	1
C445L	1
C445M	2
C445N	2
C445P	2
C445Q	1
C445R	2
C445S	1
C445T	2
C445V	2
C445W	2
C445Y	2
C469A	2
C469C	1
C469D	2
C469E	1
C469F	2
C469G	2
C469H	2
C469I	2
C469K	2
C469L	2
C469M	2
C469N	2
C469P	2
C469Q	1
C469R	2
C469S	1
C469T	2
C469V	2
C469W	2
C469Y	2
C481A	2
C481C	1
C481D	2
C481E	2
C481F	2
C481G	2
C481H	2
C481I	2
C481K	2
C481L	1
C481M	2
C481N	2
C481P	2
C481Q	2
C481R	2
C481S	2
C481T	2
C481V	2
C481W	2
C481Y	2
C543A	2
C543C	1
C543D	2
C543E	2
C543F	2
C543G	2
C543H	2
C543I	2
C543K	2
C543L	2
C543M	2
C543N	2
C543P	2
C543Q	1
C543R	2
C543S	2
C543T	2
C543V	1
C543W	2
C543Y	2
C544A	1
C544C	1
C544D	2
C544E	2
C544F	2
C544G	2
C544H	2
C544I	2
C544K	2
C544L	2
C544M	2
C544N	2
C544P	2
C544Q	2
C544R	2
C544S	2
C544T	2
C544V	2
C544W	2
C544Y	2
C61A	2
C61C	1
C61D	2
C61E	2
C61F	2
C61G	2
C61H	2
C61I	2
C61K	2
C61L	2
C61M	2
C61N	2
C61P	2
C61Q	1
C61R	2
C61S	2
C61T	2
C61V	2
C61W	2
C61Y	2
C657A	2
C657C	1
C657D	2
C657E	2
C657F	2
C657G	2
C657H	2
C657I	2
C657K	2
C657L	2
C657M	2
C657N	2
C657P	2
C657Q	2
C657R	2
C657S	1
C657T	2
C657V	2
C657W	2
C657Y	2
C68A	2
C68C	1
C68D	2
C68E	2
C68F	2
C68G	2
C68H	2
C68I	2
C68K	2
C68L	1
C68M	2
C68N	2
C68P	2
C68Q	2
C68R	2
C68S	2
C68T	2
C68V	2
C68W	2
C68Y	2
C716A	2
C716C	1
C716D	2
C716E	1
C716F	2
C716G	2
C716H	2
C716I	2
C716K	2
C716L	2
C716M	2
C716N	2
C716P	2
C716Q	2
C716R	2
C716S	2
C716T	2
C716V	2
C716W	2
C716Y	2
C731A	1
C731C	1
C731D	1
C731E	1
C731F	1
C731G	1
C731H	1
C731I	1
C731K	1
C731L	2
C731M	2
C731N	1
C731P	2
C731Q	1
C731R	1
C731S	1
C731T	1
C731V	1
C731W	1
C731Y	1
C74A	2
C74C	1
C74D	2
C74E	2
C74F	2
C74G	2
C74H	2
C74I	2
C74K	2
C74L	2
C74M	2
C74N	2
C74P	2
C74Q	2
C74R	2
C74S	2
C74T	2
C74V	2
C74W	2
C74Y	2
C752A	1
C752C	1
C752D	2
C752E	1
C752F	2
C752G	1
C752H	2
C752I	2
C752K	1
C752L	1
C752M	2
C752N	2
C752P	2
C752Q	1
C752R	1
C752S	1
C752T	2
C752V	2
C752W	2
C752Y	2
C763A	2
C763C	1
C763D	2
C763E	2
C763F	2
C763G	2
C763H	2
C763I	2
C763K	2
C763L	2
C763M	2
C763N	2
C763P	2
C763Q	2
C763R	2
C763S	2
C763T	2
C763V	2
C763W	2
C763Y	2
C787A	2
C787C	1
C787D	2
C787E	1
C787F	2
C787G	2
C787H	2
C787I	2
C787K	2
C787L	1
C787M	2
C787N	2
C787P	2
C787Q	2
C787R	2
C787S	2
C787T	2
C787V	2
C787W	2
C787Y	2
C810A	1
C810C	1
C810D	1
C810E	1
C810F	1
C810G	1
C810H	2
C810I	1
C810K	1
C810L	1
C810M	2
C810N	2
C810P	2
C810Q	1
C810R	1
C810S	1
C810T	1
C810V	1
C810W	2
C810Y	1
C817A	2
C817C	1
C817D	2
C817E	1
C817F	2
C817G	2
C817H	2
C817I	2
C817K	1
C817L	1
C817M	2
C817N	2
C817P	2
C817Q	1
C817R	2
C817S	1
C817T	2
C817V	2
C817W	2
C817Y	2
C827A	2
C827C	1
C827D	2
C827E	2
C827F	2
C827G	2
C827H	2
C827I	2
C827K	2
C827L	2
C827M	2
C827N	2
C827P	2
C827Q	2
C827R	2
C827S	2
C827T	2
C827V	2
C827W	2
C827Y	2
C892A	2
C892C	1
C892D	2
C892E	2
C892F	2
C892G	2
C892H	2
C892I	2
C892K	2
C892L	2
C892M	2
C892N	2
C892P	2
C892Q	2
C892R	2
C892S	2
C892T	2
C892V	2
C892W	2
C892Y	2
C944A	2
C944C	1
C944D	2
C944E	2
C944F	2
C944G	2
C944H	2
C944I	2
C944K	2
C944L	2
C944M	2
C944N	2
C944P	2
C944Q	2
C944R	2
C944S	2
C944T	2
C944V	2
C944W	2
C944Y	2
C988A	2
C988C	1
C988D	2
C988E	2
C988F	2
C988G	2
C988H	2
C988I	2
C988K	2
C988L	2
C988M	2
C988N	2
C988P	2
C988Q	2
C988R	2
C988S	2
C988T	2
C988V	2
C988W	2
C988Y	2
D1003A	2
D1003C	2
D1003D	1
D1003E	2
D1003F	2
D1003G	2
D1003H	2
D1003I	2
D1003K	2
D1003L	2
D1003M	2
D1003N	2
D1003P	2
D1003Q	2
D1003R	2
D1003S	2
D1003T	2
D1003V	2
D1003W	2
D1003Y	2
D1021A	2
D1021C	2
D1021D	1
D1021E	2
D1021F	2
D1021G	2
D1021H	2
D1021I	2
D1021K	2
D1021L	2
D1021M	2
D1021N	2
D1021P	2
D1021Q	2
D1021R	2
D1021S	2
D1021T	2
D1021V	2
D1021W	2
D1021Y	2
D1031A	2
D1031C	2
D1031D	1
D1031E	1
D1031F	1
D1031G	1
D1031H	2
D1031I	2
D1031K	2
D1031L	2
D1031M	2
D1031N	1
D1031P	2
D1031Q	1
D1031R	1
D1031S	1
D1031T	1
D1031V	2
D1031W	1
D1031Y	2
D1039A	2
D1039C	1
D1039D	1
D1039E	1
D1039F	1
D1039G	2
D1039H	2
D1039I	2
D1039K	1
D1039L	2
D1039M	2
D1039N	2
D1039P	2
D1039Q	2
D1039R	2
D1039S	2
D1039T	2
D1039V	2
D1039W	2
D1039Y	2
D1040A	2
D1040C	2
D1040D	1
D1040E	1
D1040F	2
D1040G	2
D1040H	2
D1040I	2
D1040K	2
D1040L	2
D1040M	2
D1040N	2
D1040P	1
D1040Q	1
D1040R	2
D1040S	1
D1040T	2
D1040V	2
D1040W	1
D1040Y	2
D1042A	2
D1042C	1
D1042D	1
D1042E	2
D1042F	1
D1042G	2
D1042H	2
D1042I	2
D1042K	2
D1042L	2
D1042M	2
D1042N	2
D1042P	2
D1042Q	1
D1042R	2
D1042S	2
D1042T	2
D1042V	2
D1042W	2
D1042Y	2
D1063A	2
D1063C	2
D1063D	1
D1063E	2
D1063F	2
D1063G	2
D1063H	2
D1063I	2
D1063K	2
D1063L	2
D1063M	2
D1063N	2
D1063P	2
D1063Q	2
D1063R	2
D1063S	2
D1063T	2
D1063V	2
D1063W	2
D1063Y	2
D1079A	1
D1079C	2
D1079D	1
D1079E	1
D1079F	2
D1079G	2
D1079H	1
D1079I	2
D1079K	2
D1079L	2
D1079M	2
D1079N	1
D1079P	2
D1079Q	1
D1079R	2
D1079S	1
D1079T	2
D1079V	1
D1079W	2
D1079Y	2
D1081A	1
D1081C	1
D1081D	1
D1081E	1
D1081F	1
D1081G	1
D1081H	1
D1081I	2
D1081K	1
D1081L	2
D1081M	1
D1081N	1
D1081P	2
D1081Q	1
D1081R	2
D1081S	1
D1081T	1
D1081V	1
D1081W	2
D1081Y	1
D1122A	1
D1122C	2
D1122D	1
D1122E	1
D1122F	2
D1122G	1
D1122H	1
D1122I	1
D1122K	1
D1122L	1
D1122M	1
D1122N	1
D1122P	1
D1122Q	1
D1122R	1
D1122S	1
D1122T	1
D1122V	1
D1122W	1
D1122Y	1
D121A	1
D121C	1
D121D	1
D121E	1
D121F	2
D121G	1
D121H	1
D121I	1
D121K	1
D121L	1
D121M	2
D121N	1
D121P	1
D121Q	1
D121R	1
D121S	1
D121T	1
D121V	1
D121W	2
D121Y	1
D145A	1
D145C	1
D145D	1
D145E	1
D145F	2
D145G	1
D145H	1
D145I	1
D145K	1
D145L	1
D145M	2
D145N	1
D145P	1
D145Q	1
D145R	2
D145S	1
D145T	1
D145V	1
D145W	2
D145Y	1
D151A	2
D151C	2
D151D	1
D151E	2
D151F	2
D151G	2
D151H	2
D151I	2
D151K	2
D151L	2
D151M	2
D151N	2
D151P	2
D151Q	2
D151R	2
D151S	2
D151T	2
D151V	2
D151W	2
D151Y	2
D165A	2
D165C	2
D165D	1
D165E	2
D165F	2
D165G	2
D165H	2
D165I	2
D165K	2
D165L	2
D165M	2
D165N	2
D165P	2
D165Q	2
D165R	2
D165S	2
D165T	2
D165V	2
D165W	2
D165Y	2
D175A	1
D175C	2
D175D	1
D175E	1
D175F	1
D175G	1
D175H	1
D175I	2
D175K	1
D175L	1
D175M	1
D175N	1
D175P	1
D175Q	2
D175R	2
D175S	1
D175T	1
D175V	1
D175W	2
D175Y	1
D181A	1
D181C	2
D181D	1
D181E	1
D181F	2
D181G	2
D181H	2
D181I	1
D181K	2
D181L	1
D181M	2
D181N	1
D181P	1
D181Q	1
D181R	1
D181S	1
D181T	1
D181V	1
D181W	2
D181Y	2
D184A	1
D184C	1
D184D	1
D184E	1
D184F	2
D184G	1
D184H	1
D184I	1
D184K	1
D184L	1
D184M	2
D184N	1
D184P	2
D184Q	1
D184R	1
D184S	1
D184T	1
D184V	1
D184W	2
D184Y	1
D214A	1
D214C	2
D214D	1
D214E	1
D214F	2
D214G	2
D214H	2
D214I	1
D214K	1
D214L	1
D214M	2
D214N	1
D214P	2
D214Q	1
D214R	2
D214S	1
D214T	2
D214V	1
D214W	2
[truncated: 21,081 more rows]

## Sheet: Legend
Dataset EV1: Segregation of 21,926 potential JAK1 variants in two clusters
