# Supplementary material for: In silico modeling guides identification of novel JAK1 variants associated with immune dysregulation
Source: EMBO Mol Med. 2025 Oct 24;17(12):3275–99. doi: 10.1038/s44321-025-00317-0 (PMC12686074; doi:10.1038/s44321-025-00317-0)
Supplement: Supplementary file 4 — Movie EV1 [file 44321_2025_317_MOESM4_ESM.zip]

Archive with 5 entries (4 files):
- Movie_EV1/
- Movie_EV1/Legend Movie EV1.docx
- __MACOSX/Movie_EV1/._Legend Movie EV1.docx
- Movie_EV1/Movie_EV1.mp4
- __MACOSX/Movie_EV1/._Movie_EV1.mp4
