# Supplementary material for: In silico modeling guides identification of novel JAK1 variants associated with immune dysregulation
Source: EMBO Mol Med. 2025 Oct 24;17(12):3275–99. doi: 10.1038/s44321-025-00317-0 (PMC12686074; doi:10.1038/s44321-025-00317-0)
Supplement: Supplementary file 6 — Movie EV3 [file 44321_2025_317_MOESM6_ESM.zip]

Archive with 5 entries (4 files):
- Movie_EV3/
- Movie_EV3/Legend Movie EV3.docx
- __MACOSX/Movie_EV3/._Legend Movie EV3.docx
- Movie_EV3/Movie_EV3.mp4
- __MACOSX/Movie_EV3/._Movie_EV3.mp4
