# Supplementary material for: In silico modeling guides identification of novel JAK1 variants associated with immune dysregulation
Source: EMBO Mol Med. 2025 Oct 24;17(12):3275–99. doi: 10.1038/s44321-025-00317-0 (PMC12686074; doi:10.1038/s44321-025-00317-0)
Supplement: Supplementary file 7 — Source data Fig. 2 [file 44321_2025_317_MOESM7_ESM.zip]

Archive with 7 entries (6 files):
- Source data Figure 2/
- Source data Figure 2/Fig 2A raw numerical data.xlsx
- __MACOSX/Source data Figure 2/._Fig 2A raw numerical data.xlsx
- Source data Figure 2/Fig 2F raw numerical data .xlsx
- __MACOSX/Source data Figure 2/._Fig 2F raw numerical data .xlsx
- Source data Figure 2/Fig 2G raw numerical data.xlsx
- __MACOSX/Source data Figure 2/._Fig 2G raw numerical data.xlsx
