# Supplementary material for: In silico modeling guides identification of novel JAK1 variants associated with immune dysregulation
Source: EMBO Mol Med. 2025 Oct 24;17(12):3275–99. doi: 10.1038/s44321-025-00317-0 (PMC12686074; doi:10.1038/s44321-025-00317-0)
Supplement: Supplementary file 7 — Source data Fig. 2 [file 44321_2025_317_MOESM7_ESM.zip › Source data Figure 2/Fig 2A raw numerical data.xlsx]

## Sheet: Feuil1
	SDM (ΔΔG)	DUET (ΔΔG)	mCSM (ΔΔG)	DDMut (ΔΔG)	Dynamut2 (ΔΔG)
S43L	0.94	0.228	-0.232	0.05	-0.01
S102P	-0.81	-0.196	-0.201	-0.03	-0.11
N241T	-0.35	-0.4	-0.629	-0.06	-0.31
G307S	-4.15	-0.848	-0.424	0.07	-0.11
M539V	1.2	-0.129	-0.829	-0.03	-0.4
D660N	0.15	0.431	0.18	0.07	-0.02
V661M	-0.25	-0.253	-0.358	-0.13	-0.47
N833F	0.81	-0.3	-0.557	0.04	-0.37
V464M	-2.07	-1.658	-1.252	-1.82	-1.07
H596D	-1.2	-1.172	-1.162	-1.47	-1.1
A634D	-2.6	-1.519	-1.303	-0.74	-0.86
S703I	1.52	0.618	0.036	1.74	0.62
C787F	0.21	-1.282	-1.626	-1.61	-0.77
P815S	-1.44	-1.405	-1.431	-0.9	-1.11
R879G	0.37	-1.587	-1.931	-1.31	-1.63
N917D	0.4	0.5	0.075	0.12	0.16
D1042Y	0.15	0.372	0.338	0.03	0.23
