# Supplementary material for: In silico modeling guides identification of novel JAK1 variants associated with immune dysregulation
Source: EMBO Mol Med. 2025 Oct 24;17(12):3275–99. doi: 10.1038/s44321-025-00317-0 (PMC12686074; doi:10.1038/s44321-025-00317-0)
Supplement: Supplementary file 7 — Source data Fig. 2 [file 44321_2025_317_MOESM7_ESM.zip › Source data Figure 2/Fig 2F raw numerical data .xlsx]

## Sheet: Feuil1
Amino acid residu	RMSF
583	A	1.085
584	A	0.941
585	A	0.625
586	A	0.589
587	A	0.537
588	A	0.551
589	A	0.502
590	A	0.563
591	A	0.893
592	A	1.468
593	A	2.517
594	A	1.376
595	A	0.615
596	A	0.180
597	A	0.205
598	A	0.190
599	A	0.327
600	A	0.539
601	A	0.756
602	A	0.920
603	A	1.347
604	A	2.081
605	A	2.846
606	A	3.739
607	A	4.611
608	A	5.294
609	A	6.139
610	A	5.864
611	A	4.791
612	A	4.036
613	A	3.226
614	A	2.437
615	A	1.893
616	A	1.318
617	A	0.861
618	A	0.685
619	A	0.149
620	A	0.349
621	A	0.147
622	A	0.138
623	A	0.147
624	A	0.487
625	A	0.973
626	A	1.999
627	A	2.404
628	A	2.131
629	A	1.607
630	A	1.783
631	A	1.063
632	A	0.744
633	A	0.881
634	A	0.849
635	A	0.769
636	A	0.632
637	A	0.729
638	A	0.713
639	A	0.560
640	A	0.423
641	A	0.346
642	A	0.444
643	A	0.546
644	A	0.546
645	A	0.811
646	A	1.822
647	A	2.338
648	A	2.533
649	A	2.411
650	A	0.912
651	A	0.582
652	A	0.730
653	A	0.378
654	A	0.497
655	A	0.694
656	A	0.725
657	A	0.900
658	A	1.106
659	A	1.477
660	A	2.156
661	A	2.441
662	A	1.146
663	A	0.490
664	A	0.243
665	A	0.308
666	A	0.282
667	A	0.417
668	A	0.565
669	A	0.842
670	A	0.822
671	A	0.612
672	A	0.619
673	A	0.649
674	A	0.324
675	A	0.567
676	A	0.640
677	A	0.384
678	A	0.293
679	A	0.279
680	A	0.358
681	A	0.683
682	A	1.246
683	A	1.148
684	A	1.786
685	A	2.486
686	A	1.325
687	A	0.904
688	A	0.710
689	A	0.407
690	A	0.526
691	A	0.239
692	A	0.207
693	A	0.277
694	A	0.212
695	A	0.158
696	A	0.249
697	A	0.180
698	A	0.200
699	A	0.176
700	A	0.237
701	A	0.302
702	A	0.415
703	A	0.107
704	A	0.216
705	A	0.304
706	A	0.383
707	A	0.307
708	A	0.682
709	A	0.924
710	A	0.782
711	A	0.753
712	A	0.781
713	A	0.758
714	A	0.707
715	A	0.763
716	A	0.860
717	A	0.616
718	A	0.723
719	A	0.564
720	A	0.371
721	A	0.232
722	A	0.350
723	A	0.430
724	A	0.706
725	A	0.890
726	A	1.321
727	A	1.074
728	A	1.433
729	A	1.726
730	A	1.517
731	A	1.419
732	A	1.939
733	A	1.394
734	A	0.539
735	A	0.413
736	A	0.327
737	A	0.699
738	A	1.046
739	A	0.982
740	A	0.967
741	A	1.155
742	A	0.751
743	A	0.745
744	A	0.767
745	A	0.715
746	A	0.780
747	A	0.730
748	A	0.653
749	A	0.551
750	A	0.560
751	A	0.531
752	A	0.483
753	A	0.702
754	A	0.734
755	A	0.967
756	A	0.923
757	A	0.727
758	A	0.450
759	A	0.289
760	A	0.863
761	A	0.297
762	A	0.556
763	A	0.540
764	A	0.470
765	A	0.778
766	A	0.979
767	A	0.958
768	A	1.222
769	A	0.963
770	A	1.039
771	A	0.935
772	A	0.512
773	A	0.641
774	A	0.460
775	A	0.181
776	A	0.291
777	A	0.260
778	A	0.087
779	A	0.085
780	A	0.080
781	A	0.083
782	A	0.084
783	A	0.084
784	A	0.090
785	A	0.106
786	A	0.093
787	A	0.097
788	A	0.108
789	A	0.463
790	A	1.092
791	A	1.399
792	A	1.330
793	A	1.707
794	A	3.242
795	A	4.150
796	A	2.111
797	A	1.725
798	A	1.515
799	A	1.097
800	A	1.175
801	A	1.444
802	A	1.106
803	A	1.130
804	A	1.363
805	A	1.196
806	A	1.138
807	A	1.367
808	A	1.440
809	A	1.418
810	A	1.069
811	A	1.333
812	A	2.204
813	A	1.667
814	A	2.664
815	A	1.482
816	A	1.472
817	A	1.102
818	A	0.838
819	A	0.756
820	A	0.592
821	A	0.430
822	A	0.533
823	A	0.539
824	A	0.105
825	A	0.318
826	A	0.209
827	A	0.296
828	A	0.305
829	A	0.801
830	A	0.887
831	A	1.122
832	A	0.998
833	A	1.261
834	A	1.255
835	A	1.257
836	A	0.899
837	A	0.607
838	A	0.603
839	A	0.635
840	A	0.424
841	A	0.422
842	A	0.385
843	A	0.427
844	A	0.125
845	A	0.419
846	A	0.647
847	A	0.670
848	A	0.743
849	A	0.987
850	A	0.835
851	A	0.988
852	A	1.396
853	A	1.509
854	A	1.316
855	A	0.994
856	A	1.489
857	A	1.327
858	A	1.144
859	A	1.629
860	A	2.056
861	A	4.084
862	A	6.373
863	A	6.905
864	A	6.062
865	A	6.450
866	A	5.377
867	A	4.463
868	A	2.708
869	A	1.182
870	A	0.762
871	A	1.192
872	A	0.795
873	A	0.845
874	A	0.604
875	A	0.535
876	A	0.302
877	A	0.658
878	A	0.618
879	A	1.216
880	A	0.532
881	A	0.615
882	A	0.755
883	A	0.640
884	A	0.790
885	A	1.166
886	A	1.450
887	A	0.869
888	A	0.278
889	A	0.243
890	A	0.324
891	A	0.272
892	A	0.578
893	A	0.545
894	A	0.427
895	A	0.744
896	A	1.300
897	A	1.667
898	A	2.600
899	A	3.444
900	A	2.911
901	A	2.021
902	A	1.207
903	A	0.827
904	A	0.641
905	A	0.278
906	A	0.319
907	A	0.254
908	A	0.248
909	A	0.453
910	A	0.744
911	A	1.693
912	A	2.400
913	A	2.268
914	A	3.055
915	A	2.140
916	A	1.463
917	A	1.298
918	A	0.910
919	A	0.787
920	A	0.830
921	A	0.746
922	A	0.624
923	A	0.679
924	A	0.670
925	A	0.674
926	A	0.602
927	A	0.648
928	A	0.701
929	A	0.820
930	A	0.950
931	A	1.044
932	A	1.001
933	A	1.243
934	A	1.451
935	A	1.260
936	A	1.072
937	A	0.497
938	A	0.740
939	A	0.788
940	A	0.469
941	A	0.397
942	A	0.489
943	A	0.253
944	A	0.483
945	A	0.700
946	A	0.875
947	A	1.455
948	A	1.153
949	A	1.521
950	A	1.665
951	A	1.027
952	A	0.561
953	A	0.275
954	A	0.256
955	A	0.320
956	A	0.498
957	A	0.428
958	A	0.620
959	A	0.849
960	A	1.203
961	A	1.389
962	A	1.028
963	A	0.577
964	A	0.400
965	A	0.387
966	A	0.711
967	A	0.604
968	A	0.514
969	A	0.822
970	A	0.916
971	A	1.079
972	A	1.528
973	A	1.735
974	A	1.476
975	A	1.400
976	A	0.884
977	A	0.791
978	A	0.534
979	A	0.313
980	A	0.302
981	A	0.380
982	A	0.284
983	A	0.292
984	A	0.348
985	A	0.268
986	A	0.279
987	A	0.267
988	A	0.272
989	A	0.095
990	A	0.305
991	A	0.320
992	A	0.105
993	A	0.504
994	A	0.356
995	A	0.600
996	A	0.927
997	A	0.910
998	A	0.754
999	A	0.337
1000	A	0.536
1001	A	0.758
1002	A	0.817
1003	A	0.882
1004	A	0.854
1005	A	0.664
1006	A	0.747
1007	A	0.582
1008	A	0.311
1009	A	0.293
1010	A	0.387
1011	A	0.648
1012	A	0.779
1013	A	0.907
1014	A	1.542
1015	A	1.219
1016	A	0.637
1017	A	0.494
1018	A	0.454
1019	A	0.183
1020	A	0.389
1021	A	0.546
1022	A	0.554
1023	A	0.951
1024	A	1.607
1025	A	1.179
1026	A	0.725
1027	A	0.736
1028	A	1.089
1029	A	1.721
1030	A	2.648
1031	A	2.981
1032	A	2.431
1033	A	1.129
1034	A	0.891
1035	A	0.583
1036	A	0.709
1037	A	0.949
1038	A	1.438
1039	A	1.327
1040	A	1.403
1041	A	1.116
1042	A	1.069
1043	A	1.228
1044	A	0.779
1045	A	0.336
1046	A	0.276
1047	A	0.365
1048	A	0.401
1049	A	0.482
1050	A	0.518
1051	A	0.486
1052	A	0.584
1053	A	0.534
1054	A	0.533
1055	A	0.742
1056	A	1.076
1057	A	0.753
1058	A	0.470
1059	A	0.671
1060	A	0.465
1061	A	0.334
1062	A	0.385
1063	A	0.270
1064	A	0.111
1065	A	0.134
1066	A	0.127
1067	A	0.115
1068	A	0.124
1069	A	0.134
1070	A	0.130
1071	A	0.315
1072	A	0.481
1073	A	0.485
1074	A	0.342
1075	A	0.568
1076	A	0.729
1077	A	0.689
1078	A	1.430
1079	A	2.341
1080	A	2.015
1081	A	1.270
1082	A	1.305
1083	A	0.808
1084	A	0.584
1085	A	0.624
1086	A	0.851
1087	A	0.744
1088	A	0.521
1089	A	0.712
1090	A	1.000
1091	A	0.717
1092	A	0.643
1093	A	0.933
1094	A	1.908
1095	A	1.572
1096	A	1.624
1097	A	1.409
1098	A	1.040
1099	A	1.006
1100	A	0.823
1101	A	0.647
1102	A	0.841
1103	A	0.615
1104	A	0.568
1105	A	0.632
1106	A	0.600
1107	A	0.661
1108	A	0.727
1109	A	0.811
1110	A	1.003
1111	A	1.478
1112	A	1.831
1113	A	2.987
1114	A	1.156
1115	A	1.095
1116	A	1.037
1117	A	1.461
1118	A	1.622
1119	A	2.082
1120	A	1.402
1121	A	1.464
1122	A	1.113
1123	A	0.785
1124	A	0.582
1125	A	0.435
1126	A	0.518
1127	A	0.489
1128	A	0.286
1129	A	0.300
1130	A	0.280
1131	A	0.283
1132	A	0.297
1133	A	0.573
1134	A	0.512
1135	A	0.451
1136	A	0.341
1137	A	0.584
1138	A	0.593
1139	A	0.459
1140	A	0.517
1141	A	0.363
1142	A	0.106
1143	A	0.101
1144	A	0.391
1145	A	0.355
1146	A	0.169
1147	A	0.474
1148	A	0.416
1149	A	0.356
1150	A	0.403
1151	A	0.546
1152	A	0.652
1153	A	0.733
1154	A	2.611
