# Supplementary material for: In silico modeling guides identification of novel JAK1 variants associated with immune dysregulation
Source: EMBO Mol Med. 2025 Oct 24;17(12):3275–99. doi: 10.1038/s44321-025-00317-0 (PMC12686074; doi:10.1038/s44321-025-00317-0)
Supplement: Supplementary file 7 — Source data Fig. 2 [file 44321_2025_317_MOESM7_ESM.zip › Source data Figure 2/Fig 2G raw numerical data.xlsx]

## Sheet: Feuil1
Variant	mCSM-lig
R879G	-0.572
N917D	-0.199
D1042Y	0.058
