# Supplementary material for: In silico modeling guides identification of novel JAK1 variants associated with immune dysregulation
Source: EMBO Mol Med. 2025 Oct 24;17(12):3275–99. doi: 10.1038/s44321-025-00317-0 (PMC12686074; doi:10.1038/s44321-025-00317-0)
Supplement: Supplementary file 8 — Source data Fig. 3 [file 44321_2025_317_MOESM8_ESM.zip]

Archive with 129 entries (114 files):
- Figure 3/
- Figure 3/Fig.3F/
- Figure 3/.DS_Store
- __MACOSX/Figure 3/._.DS_Store
- Figure 3/Fig.3B:C:D:E/
- Figure 3/Replicates Fig.3A/
- Figure 3/Fig.3F/pJAK1/
- Figure 3/Fig.3F/pSTAT5:6/
- Figure 3/Fig.3F/.DS_Store
- __MACOSX/Figure 3/Fig.3F/._.DS_Store
- Figure 3/Fig.3B:C:D:E/Luciferase assay ISRE GAS STAT5 STAT6 reporter.xlsx
- __MACOSX/Figure 3/Fig.3B:C:D:E/._Luciferase assay ISRE GAS STAT5 STAT6 reporter.xlsx
- Figure 3/Replicates Fig.3A/n = 1/
- Figure 3/Replicates Fig.3A/n = 2/
- Figure 3/Replicates Fig.3A/n = 3/
- Figure 3/Replicates Fig.3A/n = 4 & 5/
- Figure 3/Replicates Fig.3A/.DS_Store
- __MACOSX/Figure 3/Replicates Fig.3A/._.DS_Store
- Figure 3/Replicates Fig.3A/n = 6/
- Figure 3/Replicates Fig.3A/wb 1/
- Figure 3/Replicates Fig.3A/wb 5/
- Figure 3/Fig.3F/pJAK1/GAPDH.TIF
- Figure 3/Fig.3F/pJAK1/pJAK1.TIF
- __MACOSX/Figure 3/Fig.3F/pJAK1/._pJAK1.TIF
- Figure 3/Fig.3F/pJAK1/JAK1.TIF
- __MACOSX/Figure 3/Fig.3F/pJAK1/._JAK1.TIF
- Figure 3/Fig.3F/pSTAT5:6/.DS_Store
- __MACOSX/Figure 3/Fig.3F/pSTAT5:6/._.DS_Store
- Figure 3/Fig.3F/pSTAT5:6/Membrane 1/
- Figure 3/Fig.3F/pSTAT5:6/GAPDH.TIF
- Figure 3/Fig.3F/pSTAT5:6/Membrane 2/
- Figure 3/Replicates Fig.3A/n = 1/STAT1.TIF
- Figure 3/Replicates Fig.3A/n = 1/pJAK1.TIF
- Figure 3/Replicates Fig.3A/n = 1/pSTAT1 long exposure.Tif
- Figure 3/Replicates Fig.3A/n = 1/pSTAT1 short exposure.TIF
- Figure 3/Replicates Fig.3A/n = 1/JAK1.TIF
- Figure 3/Replicates Fig.3A/n = 1/GAPDH.Tif
- Figure 3/Replicates Fig.3A/n = 1/pSTAT1 quantif.pdf
- Figure 3/Replicates Fig.3A/n = 1/GAPDH quantif.pdf
- Figure 3/Replicates Fig.3A/n = 1/pSTAT1 normalized to GAPDH n1.xlsx
- __MACOSX/Figure 3/Replicates Fig.3A/n = 1/._pSTAT1 normalized to GAPDH n1.xlsx
- Figure 3/Replicates Fig.3A/n = 2/pJAK1.TIF
- Figure 3/Replicates Fig.3A/n = 2/STAT1.TIF
- Figure 3/Replicates Fig.3A/n = 2/GAPDH.TIF
- Figure 3/Replicates Fig.3A/n = 2/JAK1.TIF
- Figure 3/Replicates Fig.3A/n = 2/n2.pptx
- __MACOSX/Figure 3/Replicates Fig.3A/n = 2/._n2.pptx
- Figure 3/Replicates Fig.3A/n = 2/pSTAT1 low exposure.TIF
- Figure 3/Replicates Fig.3A/n = 2/pSTAT1 long exposure.Tif
- Figure 3/Replicates Fig.3A/n = 2/n2.pdf
- __MACOSX/Figure 3/Replicates Fig.3A/n = 2/._n2.pdf
- Figure 3/Replicates Fig.3A/n = 2/pSTAT1 quantif.pdf
- Figure 3/Replicates Fig.3A/n = 2/GAPDH quantif.pdf
- Figure 3/Replicates Fig.3A/n = 2/pSTAT1 normalized to GAPDH n2.xlsx
- __MACOSX/Figure 3/Replicates Fig.3A/n = 2/._pSTAT1 normalized to GAPDH n2.xlsx
- Figure 3/Replicates Fig.3A/n = 3/STAT1.TIF
- Figure 3/Replicates Fig.3A/n = 3/pSTAT1 short exposure.TIF
- Figure 3/Replicates Fig.3A/n = 3/pSTAT1 long exposure.TIF
- Figure 3/Replicates Fig.3A/n = 3/JAK1.TIF
- Figure 3/Replicates Fig.3A/n = 3/GAPDH.TIF
- __MACOSX/Figure 3/Replicates Fig.3A/n = 3/._GAPDH.TIF
- Figure 3/Replicates Fig.3A/n = 3/GAPDH quantif.pdf
- Figure 3/Replicates Fig.3A/n = 3/Quantif pSTAT1.pdf
- Figure 3/Replicates Fig.3A/n = 3/n3.pdf
- __MACOSX/Figure 3/Replicates Fig.3A/n = 3/._n3.pdf
- Figure 3/Replicates Fig.3A/n = 3/n3.pptx
- __MACOSX/Figure 3/Replicates Fig.3A/n = 3/._n3.pptx
- Figure 3/Replicates Fig.3A/n = 3/pSTAT1 normalized to GAPDH n3.xlsx
- __MACOSX/Figure 3/Replicates Fig.3A/n = 3/._pSTAT1 normalized to GAPDH n3.xlsx
- Figure 3/Replicates Fig.3A/n = 4 & 5/GAPDH.TIF
- Figure 3/Replicates Fig.3A/n = 4 & 5/STAT1.TIF
- Figure 3/Replicates Fig.3A/n = 4 & 5/pSTAT1.TIF
- Figure 3/Replicates Fig.3A/n = 4 & 5/pSTAT1 normalized to GAPDH.xlsx
- __MACOSX/Figure 3/Replicates Fig.3A/n = 4 & 5/._pSTAT1 normalized to GAPDH.xlsx
- Figure 3/Replicates Fig.3A/n = 4 & 5/n4 & n5.pptx
- __MACOSX/Figure 3/Replicates Fig.3A/n = 4 & 5/._n4 & n5.pptx
- Figure 3/Replicates Fig.3A/n = 4 & 5/n4 & n5.pdf
- __MACOSX/Figure 3/Replicates Fig.3A/n = 4 & 5/._n4 & n5.pdf
- Figure 3/Replicates Fig.3A/n = 4 & 5/Quantif pSTAT1.pdf
- Figure 3/Replicates Fig.3A/n = 4 & 5/Quantif GAPDH.pdf
- Figure 3/Replicates Fig.3A/n = 6/pSTAT1 quantif.pdf
- Figure 3/Replicates Fig.3A/n = 6/GAPDH quantif.pdf
- Figure 3/Replicates Fig.3A/n = 6/n6.pdf
- __MACOSX/Figure 3/Replicates Fig.3A/n = 6/._n6.pdf
- Figure 3/Replicates Fig.3A/n = 6/~$n6.pptx
- __MACOSX/Figure 3/Replicates Fig.3A/n = 6/._~$n6.pptx
- Figure 3/Replicates Fig.3A/n = 6/n6.pptx
- __MACOSX/Figure 3/Replicates Fig.3A/n = 6/._n6.pptx
- Figure 3/Replicates Fig.3A/n = 6/pSTAT1 normalized to GAPDH.xlsx
- __MACOSX/Figure 3/Replicates Fig.3A/n = 6/._pSTAT1 normalized to GAPDH.xlsx
- Figure 3/Replicates Fig.3A/n = 6/STAT1.Tif
- Figure 3/Replicates Fig.3A/n = 6/pSTAT1.TIF
- Figure 3/Replicates Fig.3A/n = 6/GAPDH.TIF
- Figure 3/Replicates Fig.3A/n = 6/JAK1.Tif
- Figure 3/Replicates Fig.3A/wb 1/20241205 GAPDH.pdf
- Figure 3/Replicates Fig.3A/wb 1/20241205 pSTAT1 quantif NS.pdf
- Figure 3/Replicates Fig.3A/wb 1/pSTAT1 normalized to GAPDH wb 1.xlsx
- __MACOSX/Figure 3/Replicates Fig.3A/wb 1/._pSTAT1 normalized to GAPDH wb 1.xlsx
- Figure 3/Replicates Fig.3A/wb 1/pSTAT1 long exposure.TIF
- __MACOSX/Figure 3/Replicates Fig.3A/wb 1/._pSTAT1 long exposure.TIF
- Figure 3/Replicates Fig.3A/wb 1/pSTAT1 short exposure.TIF
- Figure 3/Replicates Fig.3A/wb 1/GAPDH.TIF
- __MACOSX/Figure 3/Replicates Fig.3A/wb 1/._GAPDH.TIF
- Figure 3/Replicates Fig.3A/wb 1/JAK1.TIF
- Figure 3/Replicates Fig.3A/wb 1/STAT1.TIF
- __MACOSX/Figure 3/Replicates Fig.3A/wb 1/._STAT1.TIF
- Figure 3/Replicates Fig.3A/wb 1/Western 1.pptx
- __MACOSX/Figure 3/Replicates Fig.3A/wb 1/._Western 1.pptx
- Figure 3/Replicates Fig.3A/wb 1/Western 1.pdf
- __MACOSX/Figure 3/Replicates Fig.3A/wb 1/._Western 1.pdf
- Figure 3/Replicates Fig.3A/wb 5/pSTAT1 normalized to GAPDH.xlsx
- __MACOSX/Figure 3/Replicates Fig.3A/wb 5/._pSTAT1 normalized to GAPDH.xlsx
- Figure 3/Replicates Fig.3A/wb 5/pSTAT1 true quantif .pdf
- __MACOSX/Figure 3/Replicates Fig.3A/wb 5/._pSTAT1 true quantif .pdf
- Figure 3/Replicates Fig.3A/wb 5/GAPDH membrane 1.pdf
- Figure 3/Replicates Fig.3A/wb 5/pSTAT1 bis.TIF
- Figure 3/Replicates Fig.3A/wb 5/GAPDH.TIF
- Figure 3/Replicates Fig.3A/wb 5/JAK1.TIF
- Figure 3/Replicates Fig.3A/wb 5/STAT1.TIF
- Figure 3/Replicates Fig.3A/wb 5/Western 5.pptx
- __MACOSX/Figure 3/Replicates Fig.3A/wb 5/._Western 5.pptx
- Figure 3/Replicates Fig.3A/wb 5/Western 5.pdf
- __MACOSX/Figure 3/Replicates Fig.3A/wb 5/._Western 5.pdf
- Figure 3/Fig.3F/pSTAT5:6/Membrane 1/STAT5.TIF
- Figure 3/Fig.3F/pSTAT5:6/Membrane 1/pSTAT6 short exposure.TIF
- Figure 3/Fig.3F/pSTAT5:6/Membrane 1/pSTAT6 long exposure.TIF
- Figure 3/Fig.3F/pSTAT5:6/Membrane 2/pSTAT5 long exposure.TIF
- Figure 3/Fig.3F/pSTAT5:6/Membrane 2/pSTAT5 short exposure.TIF
- Figure 3/Fig.3F/pSTAT5:6/Membrane 2/Up JAK1 Down STAT6.TIF
