# Supplementary material for: In silico modeling guides identification of novel JAK1 variants associated with immune dysregulation
Source: EMBO Mol Med. 2025 Oct 24;17(12):3275–99. doi: 10.1038/s44321-025-00317-0 (PMC12686074; doi:10.1038/s44321-025-00317-0)
Supplement: Supplementary file 8 — Source data Fig. 3 [file 44321_2025_317_MOESM8_ESM.zip › Figure 3/Fig.3B:C:D:E/Luciferase assay ISRE GAS STAT5 STAT6 reporter.xlsx]

## Sheet: ISRE reporter
	No stimulated										IFNa 10^3U/ml
Replicates	EV	LOF	WT	GOF	V464M	P815S	R879G	N917D	D1042Y		EV	LOF	WT	GOF	V464M	P815S	R879G	N917D	D1042Y
1	0.491597	0.731982	1	1.42368	1.09533	1.5536			1.24096		0.485549	0.763893	3.71124	2.05766	4.33369	4.49198			4.13326
2	0.492699	0.809683	1	3.66972	1.61918	3.98927			2.88039		0.464282	0.797996	2.25848	1.22232	3.7901	6.27964			5.08315
3	1.12324	1.72223	1	1.86421	1.59795	2.13596			2.71952		1.12128	1.72399	3.90164	1.6743	4.96043	4.77023			4.58988
4		1.04764	1	3.33078	1.81468	3.33654	2.57382	1.57073	3.51218			1.04393	3.1363	5.26728	3.73021	5.78871	4.18917	4.12468	5.06084
5	0.49033	0.963978	1	3.42684	2.30464	6.98541	5.90761	2.67194	6.30055		0.54663	0.888923	3.02543	5.03212	6.68879	12.5903	8.256	8.85578	7.67395
6	0.5385	0.749799	1	4.92647	3.33724	9.165	7.62105	1.94694	3.01901		0.568781	0.84782	2.40597	4.8572	5.34616	10.3447	7.68584	4.79012	5.17572
7			1	3.85746	1.91403	3.25768	3.96805	1.39587					2.02676	6.71609	4.20482	4.66633	5.21061	2.36531
8		0.6344	1	4.81537	1.4316		2.01463		2.68566			0.716068	2.64834	5.47299	3.39177		3.21227		5.51777
9		0.711264	1	5.89894	1.67037	3.37777	2.35065		3.1336			0.867328	3.20903	6.1007	4.09672	5.66661	3.60085		6.80073
10		0.947829	1	3.41237	1.84027	3.13013		1.46811	3.48683			0.999501	3.7493	6.85206	4.5835	5.59641		5.69412	7.42511
11	0.401773	0.467881	1	2.85228	1.45813	3.2755		1.24692	2.66192		0.453888	0.652334	2.29222	3.88696	3.06951	4.46441	3.62466	3.14693	3.55118
12	0.263776	0.452026	1	2.68038				1.16492			0.317052	0.451269	1.314	3.55694			2.75542	1.54554
13			1	4.90309			2.35065						2.05766	5.97667
14		0.647338	1				2.83856					0.702816	1.22232
	Dunnett's multiple comparisons test	Mean Diff,	95,00% CI of diff,	Below threshold?	Summary	Adjusted P Value	C-?				Dunnett's multiple comparisons test	Mean Diff,	95,00% CI of diff,	Below threshold?	Summary	Adjusted P Value
	WT vs. EV	0.4569	0,1266 to 0,7872	Yes	*	0.0114	A	EV			WT vs. EV	2.075	1,167 to 2,982	Yes	***	0.0008
	WT vs. LOF	0.1762	-0,1230 to 0,4754	No	ns	0.3863	B	LOF			WT vs. LOF	1.769	1,133 to 2,405	Yes	****	<0,0001
	WT vs. GOF	-2.62	-3,713 to -1,527	Yes	****	<0,0001	D	GOF			WT vs. GOF	-1.873	-3,688 to -0,05921	Yes	*	0.0418
	WT vs. V464M	-0.8258	-1,370 to -0,2812	Yes	**	0.0038	E	V464M			WT vs. V464M	-1.742	-2,750 to -0,7332	Yes	**	0.0015
	WT vs. P815S	-3.021	-5,259 to -0,7828	Yes	**	0.0092	F	P815S			WT vs. P815S	-3.826	-6,710 to -0,9423	Yes	*	0.0103
	WT vs. R879G	-2.703	-4,953 to -0,4528	Yes	*	0.0208	G	R879G			WT vs. R879G	-2.177	-4,406 to 0,05218	No	ns	0.0555
	WT vs. N917D	-0.6379	-1,272 to -0,003361	Yes	*	0.0489	H	N917D			WT vs. N917D	-1.72	-4,091 to 0,6502	No	ns	0.1642
	WT vs. D1042Y	-2.164	-3,400 to -0,9285	Yes	**	0.0016	I	D1042Y			WT vs. D1042Y	-2.861	-4,255 to -1,467	Yes	***	0.0005
	Test details	Mean 1	Mean 2	Mean Diff,	SE of diff,	n1	n2	q	DF		Test details	Mean 1	Mean 2	Mean Diff,	SE of diff,	n1	n2	q	DF
	WT vs. EV	1	0.5431	0.4569	0.0889	14	7	5.139	6		WT vs. EV	2.64	0.5654	2.075	0.2442	14	7	8.496	6
	WT vs. LOF	1	0.8238	0.1762	0.09381	14	12	1.878	11		WT vs. LOF	2.64	0.8713	1.769	0.1994	14	12	8.87	11
	WT vs. GOF	1	3.62	-2.62	0.3479	14	13	7.532	12		WT vs. GOF	2.64	4.513	-1.873	0.5773	14	13	3.245	12
	WT vs. V464M	1	1.826	-0.8258	0.1677	14	11	4.924	10		WT vs. V464M	2.64	4.381	-1.742	0.3105	14	11	5.609	10
	WT vs. P815S	1	4.021	-3.021	0.674	14	10	4.481	9		WT vs. P815S	2.64	6.466	-3.826	0.8686	14	10	4.405	9
	WT vs. R879G	1	3.703	-2.703	0.6358	14	8	4.251	7		WT vs. R879G	2.64	4.817	-2.177	0.6298	14	8	3.456	7
	WT vs. N917D	1	1.638	-0.6379	0.1708	14	7	3.735	6		WT vs. N917D	2.64	4.36	-1.72	0.638	14	7	2.697	6
	WT vs. D1042Y	1	3.164	-2.164	0.3722	14	10	5.815	9		WT vs. D1042Y	2.64	5.501	-2.861	0.42	14	10	6.813	9

## Sheet: GAS reporter
	No stimulated										IFNg 10^3U/ml
Replicates	EV	LOF	WT	GOF	V464M	P815S	R879G	N917D	D1042Y		EV	LOF	WT	GOF	V464M	P815S	R879G	N917D	D1042Y
1	0.310463	0.607802	1		2.55352	6.5863			4.19697		0.373573	1.8102	3.56847		4.64671	10.2853			7.31958
2	0.319353	0.564663	1	6.30034	2.09306	8.26386			6.67005		0.289756	0.974636	2.59601	7.26204	4.08326	9.76876			8.44651
3	0.329518	0.785203	1	6.80535	2.95051	7.68941		2.17446	7.35648		0.365954	1.25787	2.50188	7.75042	4.50282	8.56304		4.18782	8.63025
4			1	6.88077	3.96641	7.97904	7.54244	1.71688	6.75719				2.24596	8.6308	6.17204	13.0215	10.7716	4.7414	7.12507
5			1	7.08943	2.43272	5.09243	5.25523	1.61119	5.2438				2.73269	7.9506	3.3591	7.83432	6.36053	3.48189	7.12364
6			1	6.20826	1.98804		3.92592	1.1529	5.83812					8.46788	4.88439		5.811	3.96837	8.12414
7		0.819927	1	5.66749	2.90351	5.7994	4.72032	1.72874	7.74733			1.64467	4.23554	11.5482	5.64356	10.171	8.46037	5.79761	13.5912
8		0.381466	1	3.91593	1.51232	5.14166		1.39626	4.38155			0.905448	2.71463	4.70783	3.4303	5.86202		5.11449	7.86702
9			1	7.31883									3.28613	8.63498
10			1	11.462									3.13494	11.8914
11	0.722327	0.8498	1	5.82244	1.76049	4.90453	4.63466		2.95821				1.75891
12	0.755143		1								0.744508
13			1										2.46071
14			1	5.94815				1.53142	3.91291				2.74913	7.12232				3.95677
	Dunnett's multiple comparisons test	Mean Diff,	95,00% CI of diff,	Below threshold?	Summary	Adjusted P Value					Dunnett's multiple comparisons test	Mean Diff,	95,00% CI of diff,	Below threshold?	Summary	Adjusted P Value
	WT vs. EV	0.5126	0,1336 to 0,8916	Yes	*	0.0176					WT vs. EV	2.389	0,4643 to 4,313	Yes	*	0.0329
	WT vs. LOF	0.3319	0,07868 to 0,5850	Yes	*	0.0168					WT vs. LOF	1.514	0,5200 to 2,507	Yes	*	0.0114
	WT vs. GOF	-5.674	-7,390 to -3,959	Yes	****	<0,0001					WT vs. GOF	-5.565	-7,555 to -3,574	Yes	****	<0,0001
	WT vs. V464M	-1.462	-2,239 to -0,6852	Yes	**	0.0012					WT vs. V464M	-1.758	-3,138 to -0,3788	Yes	*	0.0168
	WT vs. P815S	-5.432	-6,990 to -3,874	Yes	****	<0,0001					WT vs. P815S	-6.526	-9,464 to -3,588	Yes	***	0.0009
	WT vs. R879G	-4.216	-6,498 to -1,934	Yes	**	0.0056					WT vs. R879G	-5.019	-13,76 to 3,720	No	ns	0.1412
	WT vs. N917D	-0.616	-1,006 to -0,2260	Yes	**	0.0058					WT vs. N917D	-1.632	-2,550 to -0,7140	Yes	**	0.0044
	WT vs. D1042Y	-4.506	-6,092 to -2,920	Yes	****	<0,0001					WT vs. D1042Y	-5.696	-7,910 to -3,483	Yes	***	0.0004
	Test details	Mean 1	Mean 2	Mean Diff,	SE of diff,	n1	n2	q	DF		Test details	Mean 1	Mean 2	Mean Diff,	SE of diff,	n1	n2	q	DF
	WT vs. EV	1	0.4874	0.5126	0.08468	14	5	6.054	4		WT vs. EV	2.832	0.4434	2.389	0.2451	12	4	9.747	2
	WT vs. LOF	1	0.6681	0.3319	0.06292	14	6	5.274	5		WT vs. LOF	2.832	1.319	1.514	0.2221	12	5	6.816	4
	WT vs. GOF	1	6.674	-5.674	0.5238	14	11	10.83	10		WT vs. GOF	2.832	8.397	-5.565	0.5781	12	10	9.626	8
	WT vs. V464M	1	2.462	-1.462	0.2256	14	9	6.482	8		WT vs. V464M	2.832	4.59	-1.758	0.3676	12	8	4.782	6
	WT vs. P815S	1	6.432	-5.432	0.436	14	8	12.46	7		WT vs. P815S	2.832	9.358	-6.526	0.783	12	7	8.335	6
	WT vs. R879G	1	5.216	-4.216	0.5099	14	5	8.268	4		WT vs. R879G	2.832	7.851	-5.019	1.113	12	4	4.51	2
	WT vs. N917D	1	1.616	-0.616	0.1039	14	7	5.928	6		WT vs. N917D	2.832	4.464	-1.632	0.2282	12	7	7.151	5
	WT vs. D1042Y	1	5.506	-4.506	0.4736	14	10	9.514	9		WT vs. D1042Y	2.832	8.528	-5.696	0.59	12	8	9.654	6

## Sheet: STAT5 reporter
	No stimulated
Replicates	EV	LOF	WT	GOF	V464M	P815S	R879G	N917D	D1042Y
	0.977111	0.861527	1	2.29772	1.42568	2.3335	1.38201	1.60087	2.53148
	0.909148	0.903695	1	1.87637	1.44338	2.15217	1.30708	1.67532	2.92522
		0.915205	1	2.315	1.55148	2.20614	1.28121	1.57392	2.9313
		0.917272	1	2.30162	1.48354	2.26535	1.30891	1.64032	2.67114
			1	2.57531
			1	2.40899
			1	1.4729	1.32035	1.5547	1.5803	1.18611	1.46962
			1	1.44619	1.22435	1.54026	1.68706	1.16185	1.45026
	Dunnett's multiple comparisons test	Mean Diff,	95,00% CI of diff,	Below threshold?	Summary	Adjusted P Value	C-?
	WT vs. EV	0.05687	-0,6632 to 0,7769	No	ns	0.5576	A	EV
	WT vs. LOF	0.1006	0,04084 to 0,1603	Yes	*	0.0116	B	LOF
	WT vs. GOF	-1.087	-1,630 to -0,5432	Yes	**	0.0012	D	GOF
	WT vs. V464M	-0.4081	-0,5874 to -0,2289	Yes	**	0.0014	E	V464M
	WT vs. P815S	-1.009	-1,561 to -0,4568	Yes	**	0.0039	F	P815S
	WT vs. R879G	-0.4244	-0,6817 to -0,1671	Yes	**	0.0062	G	R879G
	WT vs. N917D	-0.4731	-0,8300 to -0,1161	Yes	*	0.0161	H	N917D
	WT vs. D1042Y	-1.33	-2,382 to -0,2775	Yes	*	0.0197	I	D1042Y
	Test details	Mean 1	Mean 2	Mean Diff,	SE of diff,	n1	n2	q	DF
	WT vs. EV	1	0.9431	0.05687	0.02686	8	2	2.117	1
	WT vs. LOF	1	0.8994	0.1006	0.01124	8	4	8.947	3
	WT vs. GOF	1	2.087	-1.087	0.1533	8	8	7.087	7
	WT vs. V464M	1	1.408	-0.4081	0.04495	8	6	9.08	5
	WT vs. P815S	1	2.009	-1.009	0.1384	8	6	7.29	5
	WT vs. R879G	1	1.424	-0.4244	0.06451	8	6	6.579	5
	WT vs. N917D	1	1.473	-0.4731	0.08949	8	6	5.286	5
	WT vs. D1042Y	1	2.33	-1.33	0.2639	8	6	5.04	5

## Sheet: STAT6 reporter
	No stimulated
Replicates	EV	LOF	WT	GOF	V464M	P815S	R879G	N917D	D1042Y
	0.380857	0.347207	1	2.83259	1.3747	2.95181	2.60553	1.3513	1.65242
	0.131913	0.166224	1	2.34754	1.62634	1.99042	3.24677	1.48441	2.49973
	0.0706511	0.153013	1	1.91762	1.05251	2.18356	1.92	0.801245	1.25004
	0.354498		1	6.16261
	0.326867		1	4.73158
			1	5.93176	2.0759	4.7736	5.25447	1.37472	2.07601
			1	5.80007	1.87093	4.61234	4.78341	1.60064	1.89315
	0.473944		1	7.57249		5.94159	6.72916	1.49129	2.34903
	0.463122		1	7.21241		6.15407	6.0183	1.34348	2.10271
	Dunnett's multiple comparisons test	Mean Diff,	95,00% CI of diff,	Below threshold?	Summary	Adjusted P Value	C-?
	WT vs. EV	0.6854	0,4788 to 0,8921	Yes	****	<0,0001	A	EV
	WT vs. LOF	0.7779	0,3822 to 1,173	Yes	*	0.0133	B	LOF
	WT vs. GOF	-3.945	-6,345 to -1,546	Yes	**	0.003	D	GOF
	WT vs. V464M	-0.6001	-1,303 to 0,1031	No	ns	0.083	E	V464M
	WT vs. P815S	-3.087	-5,363 to -0,8107	Yes	*	0.0126	F	P815S
	WT vs. R879G	-3.365	-5,757 to -0,9740	Yes	*	0.0105	G	R879G
	WT vs. N917D	-0.3496	-0,6922 to -0,006949	Yes	*	0.046	H	N917D
	WT vs. D1042Y	-0.9747	-1,535 to -0,4141	Yes	**	0.0036	I	D1042Y
	Test details	Mean 1	Mean 2	Mean Diff,	SE of diff,	n1	n2	q	DF
	WT vs. EV	1	0.3146	0.6854	0.05568	9	7	12.31	6
	WT vs. LOF	1	0.2221	0.7779	0.05115	9	3	15.21	2
	WT vs. GOF	1	4.945	-3.945	0.7037	9	9	5.607	8
	WT vs. V464M	1	1.6	-0.6001	0.1591	9	5	3.771	4
	WT vs. P815S	1	4.087	-3.087	0.6132	9	7	5.034	6
	WT vs. R879G	1	4.365	-3.365	0.6443	9	7	5.224	6
	WT vs. N917D	1	1.35	-0.3496	0.09231	9	7	3.787	6
	WT vs. D1042Y	1	1.975	-0.9747	0.1511	9	7	6.453	6
