# Supplementary material for: In silico modeling guides identification of novel JAK1 variants associated with immune dysregulation
Source: EMBO Mol Med. 2025 Oct 24;17(12):3275–99. doi: 10.1038/s44321-025-00317-0 (PMC12686074; doi:10.1038/s44321-025-00317-0)
Supplement: Supplementary file 8 — Source data Fig. 3 [file 44321_2025_317_MOESM8_ESM.zip › Figure 3/Replicates Fig.3A/n = 1/pSTAT1 normalized to GAPDH n1.xlsx]

## Sheet: Raw data
Quantif pSTAT1
Lane	Band No.	Band Label	Mol. Wt. (KDa)	Relative Front	Adj. Volume (Int)	Volume (Int)	Abs. Quant.	Rel. Quant.	Band %	Lane %
1	1		N/A	0.6	2451215	17308016	N/A	N/A	100	97.6213
3	1		N/A	0.542857	6974484	27026560	N/A	N/A	100	100
4	1		N/A	0.571429	4123840	17532840	N/A	N/A	100	97.1019
5	1		N/A	0.571429	7994385	23484015	N/A	N/A	100	92.958
Quantif GAPDH
Lane	Band No.	Band Label	Mol. Wt. (KDa)	Relative Front	Adj. Volume (Int)	Volume (Int)	Abs. Quant.	Rel. Quant.	Band %	Lane %
1	1		N/A	0.590164	11561175	13929345	N/A	N/A	100	92.075
2	1		N/A	0.557377	12040732	13993716	N/A	N/A	100	91.8083
3	1		N/A	0.540984	7077532	8268788	N/A	N/A	100	89.8495
4	1		N/A	0.508197	7739011	8660587	N/A	N/A	100	91.0718
5	1		N/A	0.491803	13630275	14981040	N/A	N/A	100	94.6304

## Sheet: Calculations
Lane		Adj. Volume (Int) pSTAT1	Adj. Volume (Int) GAPDH	pSTAT1/GAPDH	pSTAT1/GAPDH normalized to WT	log10(pSTAT1/GAPDH normalized to WT)
1	WT	2451215	11561175	0.212021	1	0
2	LOF		12040732	0	0
3	V464M	6974484	7077532	0.98544	4.64784	0.667251
4	N917D	4123840	7739011	0.532864	2.51326	0.400237
5	D1042Y	7994385	13630275	0.586517	2.76631	0.441901
