# Supplementary material for: In silico modeling guides identification of novel JAK1 variants associated with immune dysregulation
Source: EMBO Mol Med. 2025 Oct 24;17(12):3275–99. doi: 10.1038/s44321-025-00317-0 (PMC12686074; doi:10.1038/s44321-025-00317-0)
Supplement: Supplementary file 8 — Source data Fig. 3 [file 44321_2025_317_MOESM8_ESM.zip › Figure 3/Replicates Fig.3A/n = 2/pSTAT1 normalized to GAPDH n2.xlsx]

## Sheet: Raw data
Quantif pSTAT1
Lane	Band No.	Band Label	Mol. Wt. (KDa)	Relative Front	Adj. Volume (Int)	Volume (Int)	Abs. Quant.	Rel. Quant.	Band %	Lane %
1	1		N/A	0.448276	3169656	16992422	N/A	N/A	100	95.5212
3	1		N/A	0.535714	4961360	17542200	N/A	N/A	100	96.0774
4	1		N/A	0.5	2780610	14084532	N/A	N/A	100	96.2996
5	1		N/A	0.428571	8141012	28048196	N/A	N/A	100	96.6183
Quantif GAPDH
Lane	Band No.	Band Label	Mol. Wt. (KDa)	Relative Front	Adj. Volume (Int)	Volume (Int)	Abs. Quant.	Rel. Quant.	Band %	Lane %
1	1		N/A	0.419355	24060309	26690391	N/A	N/A	100	84.7039
2	1		N/A	0.477419	13569094	15150128	N/A	N/A	100	88.9117
3	1		N/A	0.522581	16234964	18149760	N/A	N/A	100	88.3121
4	1		N/A	0.535484	16482306	18417202	N/A	N/A	100	88.2944
5	1		N/A	0.535484	18181504	21645272	N/A	N/A	100	93.3813

## Sheet: Calculations
Lane		Adj. Volume (Int) pSTAT1	Adj. Volume (Int) GAPDH	pSTAT1/GAPDH	pSTAT1/GAPDH normalized to WT	log10(pSTAT1/GAPDH normalized to WT)
1	WT	3169656	24060309	0.131738	1	0
2	LOF		13569094	0	0
3	V464M	4961360	16234964	0.305597	2.31974	0.365438
4	N917D	2780610	16482306	0.168703	1.28059	0.107411
5	D1042Y	8141012	18181504	0.447763	3.39889	0.531338
