# Supplementary material for: In silico modeling guides identification of novel JAK1 variants associated with immune dysregulation
Source: EMBO Mol Med. 2025 Oct 24;17(12):3275–99. doi: 10.1038/s44321-025-00317-0 (PMC12686074; doi:10.1038/s44321-025-00317-0)
Supplement: Supplementary file 8 — Source data Fig. 3 [file 44321_2025_317_MOESM8_ESM.zip › Figure 3/Replicates Fig.3A/n = 3/pSTAT1 normalized to GAPDH n3.xlsx]

## Sheet: Raw data
Quantif pSTAT1
Lane	Band No.	Band Label	Mol. Wt. (KDa)	Relative Front	Adj. Volume (Int)	Volume (Int)	Abs. Quant.	Rel. Quant.	Band %	Lane %
1	1		N/A	0.451613	2775364	13624648	N/A	N/A	100	91.0674
3	1		N/A	0.419355	6075765	24455115	N/A	N/A	100	92.9856
4	1		N/A	0.419355	2421900	13562732	N/A	N/A	100	90.6212
5	1		N/A	0.419355	7733124	23444232	N/A	N/A	100	93.8943
Quantif GAPDH
Lane	Band No.	Band Label	Mol. Wt. (KDa)	Relative Front	Adj. Volume (Int)	Volume (Int)	Abs. Quant.	Rel. Quant.	Band %	Lane %
1	1		N/A	0.553846	22196629	29070041	N/A	N/A	100	90.3923
2	1		N/A	0.515385	20873100	27023700	N/A	N/A	100	91.0092
3	1		N/A	0.446154	30046581	37958013	N/A	N/A	100	91.58
4	1		N/A	0.369231	40457022	48492252	N/A	N/A	100	93.2667
5	1		N/A	0.323077	41513703	50998008	N/A	N/A	100	94.2457

## Sheet: Calculations
Lane		Adj. Volume (Int) pSTAT1	Adj. Volume (Int) GAPDH	pSTAT1/GAPDH	pSTAT1/GAPDH normalized to WT	log10(pSTAT1/GAPDH normalized to WT)
1	WT	2775364	22196629	0.125035	1	0
2	LOF		20873100	0	0
3	V464M	6075765	30046581	0.202212	1.61723	0.208773
4	N917D	2421900	40457022	0.0598635	0.478773	-0.319871
5	D1042Y	7733124	41513703	0.186279	1.48981	0.173131
