# Supplementary material for: In silico modeling guides identification of novel JAK1 variants associated with immune dysregulation
Source: EMBO Mol Med. 2025 Oct 24;17(12):3275–99. doi: 10.1038/s44321-025-00317-0 (PMC12686074; doi:10.1038/s44321-025-00317-0)
Supplement: Supplementary file 8 — Source data Fig. 3 [file 44321_2025_317_MOESM8_ESM.zip › Figure 3/Replicates Fig.3A/n = 4 & 5/pSTAT1 normalized to GAPDH.xlsx]

## Sheet: Raw data
Quantif pSTAT1
Lane	Band No.	Band Label	Mol. Wt. (KDa)	Relative Front	Adj. Volume (Int)	Volume (Int)	Abs. Quant.	Rel. Quant.	Band %	Lane %
1	1		N/A	0.514286	540094	6554886	N/A	N/A	100	47.1738
2	1		N/A	0.514286	2744415	13208535	N/A	N/A	100	86.4365
3	1		N/A	0.457143	2009520	19939968	N/A	N/A	100	84.4478
4	1		N/A	0.457143	9085692	30770432	N/A	N/A	100	93.542
6	1		N/A	0.457143	1150736	11877522	N/A	N/A	100	68.2416
7	1		N/A	0.485714	4993605	20618550	N/A	N/A	100	96.1903
8	1		N/A	0.514286	2476929	14516800	N/A	N/A	100	83.3883
9	1		N/A	0.542857	12634356	41063617	N/A	N/A	100	100
Quantif GAPDH
Lane	Band No.	Band Label	Mol. Wt. (KDa)	Relative Front	Adj. Volume (Int)	Volume (Int)	Abs. Quant.	Rel. Quant.	Band %	Lane %
1	1		N/A	0.606452	17673210	21795840	N/A	N/A	100	94.376
2	1		N/A	0.554839	15971580	20382930	N/A	N/A	100	94.7328
3	1		N/A	0.496774	14512429	18690534	N/A	N/A	100	94.7495
4	1		N/A	0.477419	17306856	21846888	N/A	N/A	100	95.0802
6	1		N/A	0.451613	19200148	23856717	N/A	N/A	100	94.9449
7	1		N/A	0.477419	21015837	25537393	N/A	N/A	100	94.937
8	1		N/A	0.490323	19804421	23844366	N/A	N/A	100	95.3502
9	1		N/A	0.483871	17714334	21424778	N/A	N/A	100	96.0956

## Sheet: Calculations
Lane		Adj. Volume (Int) pSTAT1	Adj. Volume (Int) GAPDH	pSTAT1/GAPDH	pSTAT1/GAPDH normalized to WT	log10(pSTAT1/GAPDH normalized to WT)
1	WT	540094	17673210	0.03056	1	0
2	V464M	2744415	15971580	0.171831	5.62274	0.749948
3	N917D	2009520	14512429	0.138469	4.53104	0.656198
4	D1042Y	9085692	17306856	0.524976	17.1785	1.23499
6	WT	1150736	19200148	0.0599337	1	0
7	V464M	4993605	21015837	0.237612	3.96457	0.598196
8	N917D	2476929	19804421	0.125069	2.0868	0.31948
9	D1042Y	12634356	17714334	0.713228	11.9003	1.07556
