# Supplementary material for: In silico modeling guides identification of novel JAK1 variants associated with immune dysregulation
Source: EMBO Mol Med. 2025 Oct 24;17(12):3275–99. doi: 10.1038/s44321-025-00317-0 (PMC12686074; doi:10.1038/s44321-025-00317-0)
Supplement: Supplementary file 8 — Source data Fig. 3 [file 44321_2025_317_MOESM8_ESM.zip › Figure 3/Replicates Fig.3A/n = 6/pSTAT1 normalized to GAPDH.xlsx]

## Sheet: Raw data
pSTAT1
Lane	Band No.	Band Label	Mol. Wt. (KDa)	Relative Front	Adj. Volume (Int)	Volume (Int)	Abs. Quant.	Rel. Quant.	Band %	Lane %
1	1		N/A	0.398649	15127635	51771177	N/A	N/A	100	62.9036
2	1		N/A	0.425676	21604708	57515561	N/A	N/A	100	76.8911
3	1		N/A	0.432432	15055824	59683344	N/A	N/A	100	76.0243
4	1		N/A	0.466216	28220698	71737514	N/A	N/A	100	95.1678
GAPDH
Lane	Band No.	Band Label	Mol. Wt. (KDa)	Relative Front	Adj. Volume (Int)	Volume (Int)	Abs. Quant.	Rel. Quant.	Band %	Lane %
1	1		N/A	0.48	24582969	27499608	N/A	N/A	100	93.5578
2	1		N/A	0.493333	22818300	25769750	N/A	N/A	100	93.0059
3	1		N/A	0.506667	17831850	20070850	N/A	N/A	100	90.9563
4	1		N/A	0.546667	17196180	20774391	N/A	N/A	100	95.0078

## Sheet: Calculations
Lane		Adj. Volume (Int) pSTAT1	Adj. Volume (Int) GAPDH	pSTAT1/GAPDH	pSTAT1/GAPDH normalized to WT	log10(pSTAT1/GAPDH normalized to WT)
1	WT	15127635	24582969	0.615371	1	0
2	V464M	21604708	22818300	0.946815	1.53861	0.187128
3	N917D	15055824	17831850	0.844322	1.37205	0.137371
4	D1042Y	28220698	17196180	1.6411	2.66685	0.425999
