# Supplementary material for: In silico modeling guides identification of novel JAK1 variants associated with immune dysregulation
Source: EMBO Mol Med. 2025 Oct 24;17(12):3275–99. doi: 10.1038/s44321-025-00317-0 (PMC12686074; doi:10.1038/s44321-025-00317-0)
Supplement: Supplementary file 8 — Source data Fig. 3 [file 44321_2025_317_MOESM8_ESM.zip › Figure 3/Replicates Fig.3A/wb 1/pSTAT1 normalized to GAPDH wb 1.xlsx]

## Sheet: Raw data
pSTAT1
Lane	Band No.	Band Label	Mol. Wt. (KDa)	Relative Front	Adj. Volume (Int)	Volume (Int)	Abs. Quant.	Rel. Quant.	Band %	Lane %
1	1		N/A	0.529101	919578	3211560	N/A	N/A	100	89.0743
9	1		N/A	0.407407	1402695	4038993	N/A	N/A	100	89.3461
16	1		N/A	0.386243	2069865	4875633	N/A	N/A	100	87.211
19	1		N/A	0.333333	2558645	5821718	N/A	N/A	100	94.8295
GAPDH
Lane	Band No.	Band Label	Mol. Wt. (KDa)	Relative Front	Adj. Volume (Int)	Volume (Int)	Abs. Quant.	Rel. Quant.	Band %	Lane %
1	1		N/A	0.545455	15130665	19607478	N/A	N/A	100	96.768
10	1		N/A	0.454545	15467199	21770760	N/A	N/A	100	96.1969
19	1		N/A	0.522727	16327872	20779374	N/A	N/A	100	98.8858
22	1		N/A	0.5	15090966	17965200	N/A	N/A	100	98.5168

## Sheet: Calculations
		Adj. Volume (Int) pSTAT1	Adj. Volume (Int) GAPDH	pSTAT1/GAPDH	pSTAT1/GAPDH normalized to WT	log10(pSTAT1/GAPDH normalized to WT)
	WT NS	919578	15130665	0.0607758	1	0
	V464M NS	1402695	15467199	0.0906884	1.49218	0.173821
	N917D NS	2069865	16327872	0.126769	2.08584	0.319282
	D1042Y NS	2558645	15090966	0.169548	2.78973	0.445562
