# Supplementary material for: In silico modeling guides identification of novel JAK1 variants associated with immune dysregulation
Source: EMBO Mol Med. 2025 Oct 24;17(12):3275–99. doi: 10.1038/s44321-025-00317-0 (PMC12686074; doi:10.1038/s44321-025-00317-0)
Supplement: Supplementary file 8 — Source data Fig. 3 [file 44321_2025_317_MOESM8_ESM.zip › Figure 3/Replicates Fig.3A/wb 5/pSTAT1 normalized to GAPDH.xlsx]

## Sheet: Raw data
pSTAT1 quantif
Lane	Band No.	Band Label	Mol. Wt. (KDa)	Relative Front	Adj. Volume (Int)	Volume (Int)	Abs. Quant.	Rel. Quant.	Band %	Lane %
1	1		N/A	0.577465	1871859	6268350	N/A	N/A	100	88.699
7	1		N/A	0.408451	3369744	8661380	N/A	N/A	100	99.0698
16	1		N/A	0.450704	3519824	9018688	N/A	N/A	100	96.2645
19	1		N/A	0.450704	4389616	10953936	N/A	N/A	100	91.3654
GAPDH membrane 1
Lane	Band No.	Band Label	Mol. Wt. (KDa)	Relative Front	Adj. Volume (Int)	Volume (Int)	Abs. Quant.	Rel. Quant.	Band %	Lane %
1	1		N/A	0.658228	3283873	7587038	N/A	N/A	100	73.9367
7	1		N/A	0.506329	2325742	5235892	N/A	N/A	100	65.6903
16	1		N/A	0.632911	4097091	7934980	N/A	N/A	100	73.8888
19	1		N/A	0.607595	4371982	9459394	N/A	N/A	100	78.1287

## Sheet: Calculations
Lane		Adj. Volume (Int) pSTAT1	Adj. Volume (Int) GAPDH	pSTAT1/GAPDH	pSTAT1/GAPDH normalized to WT	log10(pSTAT1/GAPDH normalized to WT)
1	WT NS	1871859	3283873	0.570016	1	0
7	V464M NS	3369744	2325742	1.44889	2.54184	0.405149
16	N917D NS	3519824	4097091	0.859103	1.50716	0.178159
19	D1042Y NS	4389616	4371982	1.00403	1.76141	0.245861
