# Supplementary material for: In silico modeling guides identification of novel JAK1 variants associated with immune dysregulation
Source: EMBO Mol Med. 2025 Oct 24;17(12):3275–99. doi: 10.1038/s44321-025-00317-0 (PMC12686074; doi:10.1038/s44321-025-00317-0)
Supplement: Supplementary file 9 — Source data Fig. 4 [file 44321_2025_317_MOESM9_ESM.zip]

Archive with 24 entries (20 files):
- Figure 4/
- Figure 4/.DS_Store
- __MACOSX/Figure 4/._.DS_Store
- Figure 4/4B/
- Figure 4/4D-E/
- Figure 4/4B/RT-qPCR ISGs.xlsx
- __MACOSX/Figure 4/4B/._RT-qPCR ISGs.xlsx
- Figure 4/4D-E/.DS_Store
- __MACOSX/Figure 4/4D-E/._.DS_Store
- Figure 4/4D-E/FCS files CyTOF/
- Figure 4/4D-E/~$CyTOF subpopulation quantification .xlsx
- __MACOSX/Figure 4/4D-E/._~$CyTOF subpopulation quantification .xlsx
- Figure 4/4D-E/CyTOF subpopulation quantification .xlsx
- __MACOSX/Figure 4/4D-E/._CyTOF subpopulation quantification .xlsx
- Figure 4/4D-E/FCS files CyTOF/Control male (18yo).fcs
- __MACOSX/Figure 4/4D-E/FCS files CyTOF/._Control male (18yo).fcs
- Figure 4/4D-E/FCS files CyTOF/Control female (16 yo).fcs
- __MACOSX/Figure 4/4D-E/FCS files CyTOF/._Control female (16 yo).fcs
- Figure 4/4D-E/FCS files CyTOF/Patient E1 (16yo).fcs
- __MACOSX/Figure 4/4D-E/FCS files CyTOF/._Patient E1 (16yo).fcs
- Figure 4/4D-E/FCS files CyTOF/Control female (13yo).fcs
- __MACOSX/Figure 4/4D-E/FCS files CyTOF/._Control female (13yo).fcs
- Figure 4/4D-E/FCS files CyTOF/Patient C1 (16yo).fcs
- __MACOSX/Figure 4/4D-E/FCS files CyTOF/._Patient C1 (16yo).fcs
