# Supplementary material for: In silico modeling guides identification of novel JAK1 variants associated with immune dysregulation
Source: EMBO Mol Med. 2025 Oct 24;17(12):3275–99. doi: 10.1038/s44321-025-00317-0 (PMC12686074; doi:10.1038/s44321-025-00317-0)
Supplement: Supplementary file 9 — Source data Fig. 4 [file 44321_2025_317_MOESM9_ESM.zip › Figure 4/4B/RT-qPCR ISGs.xlsx]

## Sheet: RSAD2
RSAD2
	Controls	A1 (V464M)	B1 (P815S)	C1 (R879G)	D1 (N917D)	E1 (D1042Y)
	23	100.465	132.275	70.1069	34.7895	3.10546
	20.1	96.7442	112.518		34			Column B	JAK1 mutations
	10.89		110.508					vs.	vs,
	4.25							Column A	Healthy controls
	8.382
	15.37							Unpaired t test with Welch's correction
	3.22							P value	0.0022
	12.32							P value summary	**
	13.37							Significantly different (P < 0.05)?	Yes
	8.52							One- or two-tailed P value?	Two-tailed
	3.733							Welch-corrected t, df	t=4,395, df=8,155
	21.9
	12.06							How big is the difference?
	13.81							Mean of column A	12.34
	16.71							Mean of column B	77.17
	7.25							Difference between means (B - A) ± SEM	64,83 ± 14,75
	6.94							95% confidence interval	30,92 to 98,74
	4.67							R squared (eta squared)	0.7031
	6.82
	14.79							F test to compare variances
	6.06061							F, DFn, Dfd	22,69, 8, 40
	22.1445							P value	<0,0001
	20.8959							P value summary	****
	21.9312							Significantly different (P < 0.05)?	Yes
	8.27128
	18.5759							Data analyzed
	6.68842							Sample size, column A	41
	12.3262							Sample size, column B	9
	8.03371
	1.49701
	3.97196
	3.16302
	0.972222
	5.30928
	9.53685
	15.2273
	4.11706
	28.672
	16.8038
	12.6386
	50.9352

## Sheet: IFIT1
IFIT1
	Controls	A1 (V464M)	B1 (P815S)	C1 (R879G)	D1 (N917D)	E1 (D1042Y)
	11.3	173.953	143.159	29.4909	87.8947	4.10203
	59.01	169.302	132.61		89.4737			Column B	JAK1 mutations
	9.24		130.601					vs.	vs,
	3.15							Column A	Healthy controls
	10.23
	27.07							Unpaired t test with Welch's correction
	8.29							P value	0.0017
	21.97							P value summary	**
	16.66							Significantly different (P < 0.05)?	Yes
	11.25							One- or two-tailed P value?	Two-tailed
	5.253							Welch-corrected t, df	t=4,566, df=8,150
	30.63
	13.92							How big is the difference?
	14.11							Mean of column A	16.02
	13.32							Mean of column B	106.7
	5.764							Difference between means (B - A) ± SEM	90,71 ± 19,87
	9.28							95% confidence interval	45,04 to 136,4
	6.03							R squared (eta squared)	0.719
	12.41
	15.23							F test to compare variances
	18.1818							F, DFn, Dfd	23,58, 8, 40
	37.5874							P value	<0,0001
	12.5125							P value summary	****
	37.8307							Significantly different (P < 0.05)?	Yes
	8.1117
	21.6718							Data analyzed
	9.24415							Sample size, column A	41
	15.2406							Sample size, column B	9
	8.79213
	5.08982
	6.40187
	3.35766
	0.486111
	7.68041
	15.9363
	22.5
	7.96131
	44.0141
	30.0462
	25.1391
	15.1092

## Sheet: ISG15
ISG15
	Controls	A1 (V464M)	B1 (P815S)	C1 (R879G)	D1 (N917D)	E1 (D1042Y)
	416.7	595.349	1396.42	549.078	557.895	125.632
	446.3	560.465	1157.83		724.561			Column B	JAK1 mutations
	277	627.907	1665.16		761.842			vs.	vs,
	73.75		1489.35					Column A	Healthy controls
	167.7
	194.2							Unpaired t test with Welch's correction
	73.8							P value	0.0011
	212.9							P value summary	**
	299.4							Significantly different (P < 0.05)?	Yes
	215.8							One- or two-tailed P value?	Two-tailed
	173.4							Welch-corrected t, df	t=4,296, df=11,53
	442.9
	383							How big is the difference?
	415.8							Mean of column A	266.2
	509.7							Mean of column B	851
	312.7							Difference between means (B - A) ± SEM	584,8 ± 136,1
	246.2							95% confidence interval	286,8 to 882,7
	171.3							R squared (eta squared)	0.6154
	284.2
	621.8							F test to compare variances
	245.455							F, DFn, Dfd	13,14, 11, 37
	257.43							P value	<0,0001
	450.169							P value summary	****
	385.268							Significantly different (P < 0.05)?	Yes
	175.319
	358.359							Data analyzed
	165.579							Sample size, column A	38
	260.387							Sample size, column B	12
	219.965
	169.661
	208.879
	237.591
	45.4167
	298.969
	148.606
	132.231
	145.238
	271.479
