# Supplementary material for: In silico modeling guides identification of novel JAK1 variants associated with immune dysregulation
Source: EMBO Mol Med. 2025 Oct 24;17(12):3275–99. doi: 10.1038/s44321-025-00317-0 (PMC12686074; doi:10.1038/s44321-025-00317-0)
Supplement: Supplementary file 9 — Source data Fig. 4 [file 44321_2025_317_MOESM9_ESM.zip › Figure 4/4D-E/CyTOF subpopulation quantification .xlsx]

## Sheet: Feuil1
file	Control female (13yo)	Control female (16yo)	Control male (18yo)	Patient E1 male (16yo)	Patient C1 female (16yo)
Unfiltered|count	197529	368055	257263	319042	299236
CD45+CD66b-|count	193039	360058	249005	302283	290055
CD45+CD66b-/CD56-CD14- B cells|count	141750	276320	169277	244127	238018
CD45+CD66b-/CD56-CD14- B cells/CD19+CD3-|count	22509	43162	27158	45850	46240
CD45+CD66b-/CD56-CD14- B cells/CD19+CD3-/Na√Øve B cells|count	17427	31719	24020	42963	41092
CD45+CD66b-/CD56-CD14- B cells/CD19+CD3-/Na√Øve B cells/CD38+ Naive B cells|count	2297	1925	2201	2636	6750
CD45+CD66b-/CD56-CD14- B cells/CD19+CD3-/Memory B cells|count	4835	11014	2774	2603	4764
CD45+CD66b-/CD56-CD14- B cells/CD19+CD3-/Memory B cells/Plasmablasts|count	39	128	29	82	92
CD45+CD66b-/CD56-CD14- B cells/CD19+CD3-/Memory B cells/IgD+ memory B cells|count	2544	3809	1073	653	1996
CD45+CD66b-/CD56-CD14- B cells/CD19+CD3-/Memory B cells/IgD- memory B cells|count	2061	7063	1660	1905	2666
CD45+CD66b-/CD56-CD14- B cells/CD19+CD3-/CD11c B cells|count	1303	1261	1364	2698	1839
Percent of all cells
CD45+CD66b-/CD56-CD14- B cells/CD19+CD3-|count	11.6603	11.9875	10.9066	15.1679	15.9418
CD45+CD66b-/CD56-CD14- B cells/CD19+CD3-/Na√Øve B cells|count	9.02771	8.80941	9.64639	14.2128	14.167
CD45+CD66b-/CD56-CD14- B cells/CD19+CD3-/Na√Øve B cells/CD38+ Naive B cells|count	1.18991	0.534636	0.883918	0.872031	2.32714
CD45+CD66b-/CD56-CD14- B cells/CD19+CD3-/Memory B cells|count	2.50468	3.05895	1.11403	0.861114	1.64245
CD45+CD66b-/CD56-CD14- B cells/CD19+CD3-/Memory B cells/Plasmablasts|count	0.0202032	0.0355498	0.0116464	0.0271269	0.0317181
CD45+CD66b-/CD56-CD14- B cells/CD19+CD3-/Memory B cells/IgD+ memory B cells|count	1.31787	1.05789	0.430915	0.216023	0.688145
CD45+CD66b-/CD56-CD14- B cells/CD19+CD3-/Memory B cells/IgD- memory B cells|count	1.06766	1.96163	0.666653	0.630204	0.919136
CD45+CD66b-/CD56-CD14- B cells/CD19+CD3-/CD11c B cells|count	0.674993	0.350221	0.54778	0.892541	0.634018
Percent of B cells
CD45+CD66b-/CD56-CD14- B cells/CD19+CD3-/Na√Øve B cells|count	77.4224	73.4883	88.4454	93.7034	88.8668
CD45+CD66b-/CD56-CD14- B cells/CD19+CD3-/Na√Øve B cells/CD38+ Naive B cells|count	10.2048	4.45994	8.10443	5.74918	14.5978
CD45+CD66b-/CD56-CD14- B cells/CD19+CD3-/Memory B cells|count	21.4803	25.5178	10.2143	5.67721	10.3028
CD45+CD66b-/CD56-CD14- B cells/CD19+CD3-/Memory B cells/Plasmablasts|count	0.173264	0.296557	0.106783	0.178844	0.198962
CD45+CD66b-/CD56-CD14- B cells/CD19+CD3-/Memory B cells/IgD+ memory B cells|count	11.3021	8.82489	3.95095	1.42421	4.31661
CD45+CD66b-/CD56-CD14- B cells/CD19+CD3-/Memory B cells/IgD- memory B cells|count	9.15634	16.3639	6.11238	4.15485	5.76557
CD45+CD66b-/CD56-CD14- B cells/CD19+CD3-/CD11c B cells|count	5.7888	2.92155	5.02246	5.88441	3.97708
CD45+CD66b-/CD19-CD20-|count	168871	314756	218935	253939	240902
CD45+CD66b-/CD19-CD20-/CD56-CD3-|count	33617	74629	52650	49174	48879
CD45+CD66b-/CD19-CD20-/CD56-CD3-/CD11c+CD14+-|count	21970	63537	41344	39355	31014
CD45+CD66b-/CD19-CD20-/CD56-CD3-/CD11c+CD14+-/Non-classical monocytes|count	807	1066	552	279	69
CD45+CD66b-/CD19-CD20-/CD56-CD3-/CD11c+CD14+-/Transitional monocytes|count	4862	12149	4234	4507	4234
CD45+CD66b-/CD19-CD20-/CD56-CD3-/CD11c+CD14+-/Classical monocytes|count	13999	47292	34683	30205	25401
Percent of all cells
CD45+CD66b-/CD19-CD20-/CD56-CD3-/CD11c+CD14+-|count	11.3811	17.6463	16.6037	13.0193	10.6925
CD45+CD66b-/CD19-CD20-/CD56-CD3-/CD11c+CD14+-/Non-classical monocytes|count	0.41805	0.296063	0.221682	0.0922976	0.0237886
CD45+CD66b-/CD19-CD20-/CD56-CD3-/CD11c+CD14+-/Transitional monocytes|count	2.51866	3.37418	1.70037	1.49099	1.45972
CD45+CD66b-/CD19-CD20-/CD56-CD3-/CD11c+CD14+-/Classical monocytes|count	7.2519	13.1346	13.9286	9.99229	8.7573
Percent of monocytes
CD45+CD66b-/CD19-CD20-/CD56-CD3-/CD11c+CD14+-/Non-classical monocytes|count	3.67319	1.67776	1.33514	0.708932	0.22248
CD45+CD66b-/CD19-CD20-/CD56-CD3-/CD11c+CD14+-/Transitional monocytes|count	22.1302	19.1211	10.2409	11.4522	13.6519
CD45+CD66b-/CD19-CD20-/CD56-CD3-/CD11c+CD14+-/Classical monocytes|count	63.7187	74.4322	83.8888	76.7501	81.9017
CD45+CD66b-/CD19-CD20-/CD3-CD14-|count	43432	29517	34386	26795	27675
CD45+CD66b-/CD19-CD20-/CD3-CD14-/CD45+CD123-|count	37896	20758	28935	19092	13035
CD45+CD66b-/CD19-CD20-/CD3-CD14-/CD45+CD123-/CD45+CD56+|count	31854	16397	22504	13637	10310
CD45+CD66b-/CD19-CD20-/CD3-CD14-/CD45+CD123-/CD45+CD56+/Early NK|count	18644	8598	10961	8921	8084
CD45+CD66b-/CD19-CD20-/CD3-CD14-/CD45+CD123-/CD45+CD56+/Late NK|count	13251	7821	11575	4729	2237
CD45+CD66b-/CD19-CD20-/CD3-CD14-/CD45+CD123-/CD56dim|count	4225	1119	1107	2175	1651
Percent of all cells
CD45+CD66b-/CD19-CD20-/CD3-CD14-/CD45+CD123-/CD45+CD56+|count	16.5013	4.55399	9.03757	4.51134	3.5545
CD45+CD66b-/CD19-CD20-/CD3-CD14-/CD45+CD123-/CD45+CD56+/Early NK|count	9.65815	2.38795	4.40192	2.95121	2.78706
CD45+CD66b-/CD19-CD20-/CD3-CD14-/CD45+CD123-/CD45+CD56+/Late NK|count	6.86442	2.17215	4.6485	1.56443	0.771233
CD45+CD66b-/CD19-CD20-/CD3-CD14-/CD45+CD123-/CD56dim|count	2.18868	0.310783	0.444569	0.719524	0.569202
Percent of NK
CD45+CD66b-/CD19-CD20-/CD3-CD14-/CD45+CD123-/CD45+CD56+/Early NK|count	58.5295	52.4364	48.7069	65.4176	78.4093
CD45+CD66b-/CD19-CD20-/CD3-CD14-/CD45+CD123-/CD45+CD56+/Late NK|count	41.5992	47.6977	51.4353	34.6777	21.6974
CD45+CD66b-/CD19-CD20-/CD3-CD14-/CD45+CD123-/CD56dim|count	13.2636	6.82442	4.91913	15.9493	16.0136
CD45+CD66b-/CD19-CD20-/CD3-CD14-/DC|count	6189	5274	3941	5636	4610
CD45+CD66b-/CD19-CD20-/CD3-CD14-/DC/pDC|count	3327	1160	699	762	3014
CD45+CD66b-/CD19-CD20-/CD3-CD14-/DC/DC|count	2399	3757	2228	4318	1060
CD45+CD66b-/CD19-CD20-/CD3-CD14-/DC/DC/mDC|count	1084	1979	1329	3717	812
Percent of all cells
CD45+CD66b-/CD19-CD20-/CD3-CD14-/DC|count	3.20609	1.46476	1.5827	1.86448	1.58935
CD45+CD66b-/CD19-CD20-/CD3-CD14-/DC/pDC|count	1.72349	0.32217	0.280717	0.252082	1.03911
CD45+CD66b-/CD19-CD20-/CD3-CD14-/DC/DC|count	1.24275	1.04344	0.894761	1.42846	0.365448
CD45+CD66b-/CD19-CD20-/CD3-CD14-/DC/DC/mDC|count	0.561545	0.549634	0.533724	1.22964	0.279947
Percent of DC
CD45+CD66b-/CD19-CD20-/CD3-CD14-/DC/pDC|count	53.7567	21.9947	17.7366	13.5202	65.3796
CD45+CD66b-/CD19-CD20-/CD3-CD14-/DC/DC/mDC|count	17.5149	37.5237	33.7224	65.951	17.6139
CD45+CD66b-/CD19-CD20-/CD11c-CD14-|count	123409	233938	153166	199149	189497
CD45+CD66b-/CD19-CD20-/CD11c-CD14-/T cells|count	104367	221347	135581	188825	175370
CD45+CD66b-/CD19-CD20-/CD11c-CD14-/T cells/TCRgd-|count	99130	211367	116943	178221	167213
CD45+CD66b-/CD19-CD20-/CD11c-CD14-/T cells/TCRgd-/CD4+|count	54044	141575	66214	123009	106278
CD45+CD66b-/CD19-CD20-/CD11c-CD14-/T cells/TCRgd-/CD4+/CD4+CCR7hi|count	49973	121016	55525	104616	94324
CD45+CD66b-/CD19-CD20-/CD11c-CD14-/T cells/TCRgd-/CD4+/CD4+CCR7hi/CM CD4 T cells|count	6443	18542	11585	27468	15813
CD45+CD66b-/CD19-CD20-/CD11c-CD14-/T cells/TCRgd-/CD4+/CD4+CCR7hi/Na√Øve CD4 T cells|count	43293	101209	41272	73868	76234
CD45+CD66b-/CD19-CD20-/CD11c-CD14-/T cells/TCRgd-/CD4+/CD4+CCR7lo/-|count	3788	19034	9782	16836	11063
CD45+CD66b-/CD19-CD20-/CD11c-CD14-/T cells/TCRgd-/CD4+/CD4+CCR7lo/-/CD4+CCR7lo/-CD45RO+/RA-|count	1628	5524	1901	2750	2433
CD45+CD66b-/CD19-CD20-/CD11c-CD14-/T cells/TCRgd-/CD4+/CD4+CCR7lo/-/CD4+CCR7lo/-CD45RO+/RA-/EM CD4 T cells|count	1242	4392	1309	2162	1687
CD45+CD66b-/CD19-CD20-/CD11c-CD14-/T cells/TCRgd-/CD4+/CD4+CCR7lo/-/CD4+CCR7lo/-CD45RO+/RA-/TEM CD4 T cells|count	329	1024	474	491	700
CD45+CD66b-/CD19-CD20-/CD11c-CD14-/T cells/TCRgd-/CD4+/CD4+CCR4+|count	6131	30187	12376	32963	18288
CD45+CD66b-/CD19-CD20-/CD11c-CD14-/T cells/TCRgd-/CD4+/CD4+CCR4+/CD4+CCR4+CD45RO+CD45RA-|count	4945	25869	9400	23007	12390
CD45+CD66b-/CD19-CD20-/CD11c-CD14-/T cells/TCRgd-/CD4+/CD4+CCR4+/CD4+CCR4+CD45RO+CD45RA-/Regulatory T cells|count	553	3079	876	1016	534
CD45+CD66b-/CD19-CD20-/CD11c-CD14-/T cells/TCRgd-/CD4+/CD4+CCR4+/CD4+CCR4+CD45RO+CD45RA-/Regulatory T cells/CXCR5+ Tregs (putative TFR)|count	98	1158	248	298	141
CD45+CD66b-/CD19-CD20-/CD11c-CD14-/T cells/TCRgd-/CD4+/CD4+CCR4-|count	46115	106713	50716	81870	81625
CD45+CD66b-/CD19-CD20-/CD11c-CD14-/T cells/TCRgd-/CD4+/CD4+CCR4-/CD4+CCR4-CD45RO+CD45RA-|count	4846	12391	12018	22059	14961
CD45+CD66b-/CD19-CD20-/CD11c-CD14-/T cells/TCRgd-/CD4+/CD4+CCR4-/CD4+CCR4-CD45RO+CD45RA-/Th1-like|count	932	4481	2021	1156	645
CD45+CD66b-/CD19-CD20-/CD11c-CD14-/T cells/TCRgd-/CD4+/CD4+CXCR5-|count	53086	133717	63515	120240	105418
CD45+CD66b-/CD19-CD20-/CD11c-CD14-/T cells/TCRgd-/CD4+/CD4+CXCR5-/CD45RA-CCR4+|count	5908	24790	9834	25539	13939
CD45+CD66b-/CD19-CD20-/CD11c-CD14-/T cells/TCRgd-/CD4+/CD4+CXCR5-/CD45RA-CCR4+/Th2-like|count	3702	10348	5985	14125	6938
CD45+CD66b-/CD19-CD20-/CD11c-CD14-/T cells/TCRgd-/CD4+/CD4+CXCR5-/CD45RA-CCR4+/Th17-like|count	1258	8945	3025	9684	6025
CD45+CD66b-/CD19-CD20-/CD11c-CD14-/T cells/TCRgd-/CD4+/CD4+CXCR5-/CD45RA-CCR4+/CXCR3+CCR6+ Th1Th17-like|count	371	1768	229	685	427
CD45+CD66b-/CD19-CD20-/CD11c-CD14-/T cells/TCRgd-/CD4+/CD4+CXCR5+|count	658	6649	1934	1710	454
CD45+CD66b-/CD19-CD20-/CD11c-CD14-/T cells/TCRgd-/CD4+/CD4+CXCR5+/Q1 156Gd_CD183_CXCR3- / 141Pr_CD196_CCR6+|count	137	2161	565	783	218
CD45+CD66b-/CD19-CD20-/CD11c-CD14-/T cells/TCRgd-/CD4+/CD4+CXCR5+/Q2 156Gd_CD183_CXCR3+ / 141Pr_CD196_CCR6+|count	32	655	82	85	34
CD45+CD66b-/CD19-CD20-/CD11c-CD14-/T cells/TCRgd-/CD4+/CD4+CXCR5+/Q3 156Gd_CD183_CXCR3+ / 141Pr_CD196_CCR6-|count	159	1907	309	129	50
CD45+CD66b-/CD19-CD20-/CD11c-CD14-/T cells/TCRgd-/CD4+/CD4+CXCR5+/Q4 156Gd_CD183_CXCR3- / 141Pr_CD196_CCR6-|count	330	1926	978	713	152
CD45+CD66b-/CD19-CD20-/CD11c-CD14-/T cells/TCRgd-/CD4+/CD45RO+|count	11098	46948	31168	60045	39538
CD45+CD66b-/CD19-CD20-/CD11c-CD14-/T cells/TCRgd-/CD4+/CD45RO+/Non-Tregs|count	9703	39726	26528	53601	33314
CD45+CD66b-/CD19-CD20-/CD11c-CD14-/T cells/TCRgd-/CD4+/CD45RO+/Non-Tregs/Tfh-like|count	903	7397	2913	3177	997
CD45+CD66b-/CD19-CD20-/CD11c-CD14-/T cells/TCRgd-/CD4+/CD45RO+/Non-Tregs/Tfh-like/Early NK|count	44	154	207	120	47
CD45+CD66b-/CD19-CD20-/CD11c-CD14-/T cells/TCRgd-/CD4+/CD45RO+/Non-Tregs/Tfh-like/Late NK|count	6	29	23	7	0
CD45+CD66b-/CD19-CD20-/CD11c-CD14-/T cells/TCRgd-/CD4+/CD45RA- CD4+|count	11481	31119	16427	29993	18828
CD45+CD66b-/CD19-CD20-/CD11c-CD14-/T cells/TCRgd-/CD4+/CD45RA- CD4+/CD45RO+, CD45RA-|count	6834	25838	10233	22995	15552
CD45+CD66b-/CD19-CD20-/CD11c-CD14-/T cells/TCRgd-/CD4+/CD45RA- CD4+/CD45RO+, CD45RA-/Th1-like bis|count	895	5084	1015	625	435
CD45+CD66b-/CD19-CD20-/CD11c-CD14-/T cells/TCRgd-/CD4+/CD45RA- CD4+/CD45RO+, CD45RA-/Th2-like bis|count	3657	8458	5217	12610	7997
CD45+CD66b-/CD19-CD20-/CD11c-CD14-/T cells/TCRgd-/CD4+/CD45RA- CD4+/CD45RO+, CD45RA-/Th17-like bis|count	1580	8547	3181	8754	6457
CD45+CD66b-/CD19-CD20-/CD11c-CD14-/T cells/TCRgd-/CD4+/CD45RA- CD4+/CD45RO+, CD45RA-/Regulatory T cells bis|count	475	2328	545	628	323
Percent of all cells
CD45+CD66b-/CD19-CD20-/CD11c-CD14-/T cells|count	54.0652	61.4754	54.4491	62.4663	60.4609
CD45+CD66b-/CD19-CD20-/CD11c-CD14-/T cells/TCRgd-|count	51.3523	58.7036	46.9641	58.9583	57.6487
CD45+CD66b-/CD19-CD20-/CD11c-CD14-/T cells/TCRgd-/CD4+|count	27.9964	39.3201	26.5914	40.6933	36.6406
CD45+CD66b-/CD19-CD20-/CD11c-CD14-/T cells/TCRgd-/CD4+/CD4+CCR7hi|count	25.8875	33.6101	22.2987	34.6086	32.5193
CD45+CD66b-/CD19-CD20-/CD11c-CD14-/T cells/TCRgd-/CD4+/CD4+CCR7hi/CM CD4 T cells|count	3.33767	5.14973	4.65252	9.08685	5.45172
CD45+CD66b-/CD19-CD20-/CD11c-CD14-/T cells/TCRgd-/CD4+/CD4+CCR7hi/Na√Øve CD4 T cells|count	22.4271	28.1091	16.5748	24.4367	26.2826
CD45+CD66b-/CD19-CD20-/CD11c-CD14-/T cells/TCRgd-/CD4+/CD4+CCR7lo/-|count	1.9623	5.28637	3.92844	5.56962	3.8141
CD45+CD66b-/CD19-CD20-/CD11c-CD14-/T cells/TCRgd-/CD4+/CD4+CCR7lo/-/CD4+CCR7lo/-CD45RO+/RA-|count	0.843353	1.5342	0.763438	0.909744	0.838806
CD45+CD66b-/CD19-CD20-/CD11c-CD14-/T cells/TCRgd-/CD4+/CD4+CCR7lo/-/CD4+CCR7lo/-CD45RO+/RA-/EM CD4 T cells|count	0.643393	1.2198	0.525692	0.715224	0.581614
CD45+CD66b-/CD19-CD20-/CD11c-CD14-/T cells/TCRgd-/CD4+/CD4+CCR7lo/-/CD4+CCR7lo/-CD45RO+/RA-/TEM CD4 T cells|count	0.170432	0.284399	0.190358	0.162431	0.241334
CD45+CD66b-/CD19-CD20-/CD11c-CD14-/T cells/TCRgd-/CD4+/CD4+CCR4+|count	3.17604	8.38393	4.97018	10.9047	6.30501
CD45+CD66b-/CD19-CD20-/CD11c-CD14-/T cells/TCRgd-/CD4+/CD4+CCR4+/CD4+CCR4+CD45RO+CD45RA-|count	2.56166	7.18468	3.77502	7.61108	4.2716
CD45+CD66b-/CD19-CD20-/CD11c-CD14-/T cells/TCRgd-/CD4+/CD4+CCR4+/CD4+CCR4+CD45RO+CD45RA-/Regulatory T cells|count	0.286471	0.85514	0.3518	0.336109	0.184103
CD45+CD66b-/CD19-CD20-/CD11c-CD14-/T cells/TCRgd-/CD4+/CD4+CCR4+/CD4+CCR4+CD45RO+CD45RA-/Regulatory T cells/CXCR5+ Tregs (putative TFR)|count	0.0507669	0.321615	0.0995964	0.0985831	0.0486115
CD45+CD66b-/CD19-CD20-/CD11c-CD14-/T cells/TCRgd-/CD4+/CD4+CCR4-|count	23.889	29.6377	20.3675	27.0839	28.1412
CD45+CD66b-/CD19-CD20-/CD11c-CD14-/T cells/TCRgd-/CD4+/CD4+CCR4-/CD4+CCR4-CD45RO+CD45RA-|count	2.51037	3.44139	4.82641	7.29747	5.15799
CD45+CD66b-/CD19-CD20-/CD11c-CD14-/T cells/TCRgd-/CD4+/CD4+CCR4-/CD4+CCR4-CD45RO+CD45RA-/Th1-like|count	0.482804	1.24452	0.81163	0.382423	0.222372
CD45+CD66b-/CD19-CD20-/CD11c-CD14-/T cells/TCRgd-/CD4+/CD4+CXCR5-|count	27.5001	37.1376	25.5075	39.7773	36.3441
CD45+CD66b-/CD19-CD20-/CD11c-CD14-/T cells/TCRgd-/CD4+/CD4+CXCR5-/CD45RA-CCR4+|count	3.06052	6.885	3.94932	8.44871	4.80564
CD45+CD66b-/CD19-CD20-/CD11c-CD14-/T cells/TCRgd-/CD4+/CD4+CXCR5-/CD45RA-CCR4+/Th2-like|count	1.91775	2.87398	2.40357	4.67277	2.39196
CD45+CD66b-/CD19-CD20-/CD11c-CD14-/T cells/TCRgd-/CD4+/CD4+CXCR5-/CD45RA-CCR4+/Th17-like|count	0.651682	2.48432	1.21484	3.20362	2.07719
CD45+CD66b-/CD19-CD20-/CD11c-CD14-/T cells/TCRgd-/CD4+/CD4+CXCR5-/CD45RA-CCR4+/CXCR3+CCR6+ Th1Th17-like|count	0.192189	0.491032	0.091966	0.226609	0.147213
CD45+CD66b-/CD19-CD20-/CD11c-CD14-/T cells/TCRgd-/CD4+/CD4+CXCR5+|count	0.340864	1.84665	0.776691	0.565695	0.156522
CD45+CD66b-/CD19-CD20-/CD11c-CD14-/T cells/TCRgd-/CD4+/CD4+CXCR5+/Q1 156Gd_CD183_CXCR3- / 141Pr_CD196_CCR6+|count	0.0709701	0.600181	0.226903	0.259029	0.0751582
CD45+CD66b-/CD19-CD20-/CD11c-CD14-/T cells/TCRgd-/CD4+/CD4+CXCR5+/Q2 156Gd_CD183_CXCR3+ / 141Pr_CD196_CCR6+|count	0.016577	0.181915	0.0329311	0.0281193	0.0117219
CD45+CD66b-/CD19-CD20-/CD11c-CD14-/T cells/TCRgd-/CD4+/CD4+CXCR5+/Q3 156Gd_CD183_CXCR3+ / 141Pr_CD196_CCR6-|count	0.0823668	0.529637	0.124094	0.0426752	0.0172381
CD45+CD66b-/CD19-CD20-/CD11c-CD14-/T cells/TCRgd-/CD4+/CD4+CXCR5+/Q4 156Gd_CD183_CXCR3- / 141Pr_CD196_CCR6-|count	0.17095	0.534914	0.392763	0.235872	0.0524039
CD45+CD66b-/CD19-CD20-/CD11c-CD14-/T cells/TCRgd-/CD4+/CD45RO+|count	5.7491	13.039	12.517	19.8638	13.6312
CD45+CD66b-/CD19-CD20-/CD11c-CD14-/T cells/TCRgd-/CD4+/CD45RO+/Non-Tregs|count	5.02645	11.0332	10.6536	17.7321	11.4854
CD45+CD66b-/CD19-CD20-/CD11c-CD14-/T cells/TCRgd-/CD4+/CD45RO+/Non-Tregs/Tfh-like|count	0.467781	2.05439	1.16986	1.051	0.343728
CD45+CD66b-/CD19-CD20-/CD11c-CD14-/T cells/TCRgd-/CD4+/CD45RO+/Non-Tregs/Tfh-like/Early NK|count	0.0227933	0.0427709	0.0831309	0.0396979	0.0162038
CD45+CD66b-/CD19-CD20-/CD11c-CD14-/T cells/TCRgd-/CD4+/CD45RO+/Non-Tregs/Tfh-like/Late NK|count	0.00310818	0.00805426	0.00923676	0.00231571	0
CD45+CD66b-/CD19-CD20-/CD11c-CD14-/T cells/TCRgd-/CD4+/CD45RA- CD4+|count	5.9475	8.64277	6.59706	9.92216	6.49118
CD45+CD66b-/CD19-CD20-/CD11c-CD14-/T cells/TCRgd-/CD4+/CD45RA- CD4+/CD45RO+, CD45RA-|count	3.54022	7.17607	4.10956	7.60711	5.36174
CD45+CD66b-/CD19-CD20-/CD11c-CD14-/T cells/TCRgd-/CD4+/CD45RA- CD4+/CD45RO+, CD45RA-/Th1-like bis|count	0.463637	1.41199	0.407622	0.20676	0.149972
CD45+CD66b-/CD19-CD20-/CD11c-CD14-/T cells/TCRgd-/CD4+/CD45RA- CD4+/CD45RO+, CD45RA-/Th2-like bis|count	1.89444	2.34907	2.09514	4.17159	2.75706
CD45+CD66b-/CD19-CD20-/CD11c-CD14-/T cells/TCRgd-/CD4+/CD45RA- CD4+/CD45RO+, CD45RA-/Th17-like bis|count	0.818487	2.37378	1.27748	2.89596	2.22613
CD45+CD66b-/CD19-CD20-/CD11c-CD14-/T cells/TCRgd-/CD4+/CD45RA- CD4+/CD45RO+, CD45RA-/Regulatory T cells bis|count	0.246064	0.646562	0.218871	0.207752	0.111358
Percent of CD4
CD45+CD66b-/CD19-CD20-/CD11c-CD14-/T cells/TCRgd-|count																																								CD45+CD66b-/CD19-CD20-/CD11c-CD14-/T cells/TCRgd-|count	CD45+CD66b-/CD19-CD20-/CD11c-CD14-/T cells/TCRgd-|count	CD45+CD66b-/CD19-CD20-/CD11c-CD14-/T cells/TCRgd-|count	CD45+CD66b-/CD19-CD20-/CD11c-CD14-/T cells/TCRgd-|count	CD45+CD66b-/CD19-CD20-/CD11c-CD14-/T cells/TCRgd-|count	CD45+CD66b-/CD19-CD20-/CD11c-CD14-/T cells/TCRgd-|count	CD45+CD66b-/CD19-CD20-/CD11c-CD14-/T cells/TCRgd-|count	CD45+CD66b-/CD19-CD20-/CD11c-CD14-/T cells/TCRgd-|count	CD45+CD66b-/CD19-CD20-/CD11c-CD14-/T cells/TCRgd-|count	CD45+CD66b-/CD19-CD20-/CD11c-CD14-/T cells/TCRgd-|count
CD45+CD66b-/CD19-CD20-/CD11c-CD14-/T cells/TCRgd-/CD4+|count																																								CD45+CD66b-/CD19-CD20-/CD11c-CD14-/T cells/TCRgd-/CD4+|count	CD45+CD66b-/CD19-CD20-/CD11c-CD14-/T cells/TCRgd-/CD4+|count	CD45+CD66b-/CD19-CD20-/CD11c-CD14-/T cells/TCRgd-/CD4+|count	CD45+CD66b-/CD19-CD20-/CD11c-CD14-/T cells/TCRgd-/CD4+|count	CD45+CD66b-/CD19-CD20-/CD11c-CD14-/T cells/TCRgd-/CD4+|count	CD45+CD66b-/CD19-CD20-/CD11c-CD14-/T cells/TCRgd-/CD4+|count	CD45+CD66b-/CD19-CD20-/CD11c-CD14-/T cells/TCRgd-/CD4+|count	CD45+CD66b-/CD19-CD20-/CD11c-CD14-/T cells/TCRgd-/CD4+|count	CD45+CD66b-/CD19-CD20-/CD11c-CD14-/T cells/TCRgd-/CD4+|count	CD45+CD66b-/CD19-CD20-/CD11c-CD14-/T cells/TCRgd-/CD4+|count
CD45+CD66b-/CD19-CD20-/CD11c-CD14-/T cells/TCRgd-/CD4+/CD4+CCR7hi|count	92.4672	85.4784	83.8569	85.0474	88.7521														#DIV/0!	#DIV/0!	#DIV/0!																			CD45+CD66b-/CD19-CD20-/CD11c-CD14-/T cells/TCRgd-/CD4+/CD4+CCR7hi|count	CD45+CD66b-/CD19-CD20-/CD11c-CD14-/T cells/TCRgd-/CD4+/CD4+CCR7hi|count	CD45+CD66b-/CD19-CD20-/CD11c-CD14-/T cells/TCRgd-/CD4+/CD4+CCR7hi|count	CD45+CD66b-/CD19-CD20-/CD11c-CD14-/T cells/TCRgd-/CD4+/CD4+CCR7hi|count	CD45+CD66b-/CD19-CD20-/CD11c-CD14-/T cells/TCRgd-/CD4+/CD4+CCR7hi|count	CD45+CD66b-/CD19-CD20-/CD11c-CD14-/T cells/TCRgd-/CD4+/CD4+CCR7hi|count	CD45+CD66b-/CD19-CD20-/CD11c-CD14-/T cells/TCRgd-/CD4+/CD4+CCR7hi|count	CD45+CD66b-/CD19-CD20-/CD11c-CD14-/T cells/TCRgd-/CD4+/CD4+CCR7hi|count	CD45+CD66b-/CD19-CD20-/CD11c-CD14-/T cells/TCRgd-/CD4+/CD4+CCR7hi|count	CD45+CD66b-/CD19-CD20-/CD11c-CD14-/T cells/TCRgd-/CD4+/CD4+CCR7hi|count
CD45+CD66b-/CD19-CD20-/CD11c-CD14-/T cells/TCRgd-/CD4+/CD4+CCR7hi/CM CD4 T cells|count	11.9218	13.0969	17.4963	22.3301	14.8789														#DIV/0!	#DIV/0!	#DIV/0!																			CD45+CD66b-/CD19-CD20-/CD11c-CD14-/T cells/TCRgd-/CD4+/CD4+CCR7hi/CM CD4 T cells|count	CD45+CD66b-/CD19-CD20-/CD11c-CD14-/T cells/TCRgd-/CD4+/CD4+CCR7hi/CM CD4 T cells|count	CD45+CD66b-/CD19-CD20-/CD11c-CD14-/T cells/TCRgd-/CD4+/CD4+CCR7hi/CM CD4 T cells|count	CD45+CD66b-/CD19-CD20-/CD11c-CD14-/T cells/TCRgd-/CD4+/CD4+CCR7hi/CM CD4 T cells|count	CD45+CD66b-/CD19-CD20-/CD11c-CD14-/T cells/TCRgd-/CD4+/CD4+CCR7hi/CM CD4 T cells|count	CD45+CD66b-/CD19-CD20-/CD11c-CD14-/T cells/TCRgd-/CD4+/CD4+CCR7hi/CM CD4 T cells|count	CD45+CD66b-/CD19-CD20-/CD11c-CD14-/T cells/TCRgd-/CD4+/CD4+CCR7hi/CM CD4 T cells|count	CD45+CD66b-/CD19-CD20-/CD11c-CD14-/T cells/TCRgd-/CD4+/CD4+CCR7hi/CM CD4 T cells|count	CD45+CD66b-/CD19-CD20-/CD11c-CD14-/T cells/TCRgd-/CD4+/CD4+CCR7hi/CM CD4 T cells|count	CD45+CD66b-/CD19-CD20-/CD11c-CD14-/T cells/TCRgd-/CD4+/CD4+CCR7hi/CM CD4 T cells|count
CD45+CD66b-/CD19-CD20-/CD11c-CD14-/T cells/TCRgd-/CD4+/CD4+CCR7hi/Na√Øve CD4 T cells|count	80.1069	71.4879	62.3312	60.0509	71.7307														#DIV/0!	#DIV/0!	#DIV/0!																			CD45+CD66b-/CD19-CD20-/CD11c-CD14-/T cells/TCRgd-/CD4+/CD4+CCR7hi/Na√Øve CD4 T cells|count	CD45+CD66b-/CD19-CD20-/CD11c-CD14-/T cells/TCRgd-/CD4+/CD4+CCR7hi/Na√Øve CD4 T cells|count	CD45+CD66b-/CD19-CD20-/CD11c-CD14-/T cells/TCRgd-/CD4+/CD4+CCR7hi/Na√Øve CD4 T cells|count	CD45+CD66b-/CD19-CD20-/CD11c-CD14-/T cells/TCRgd-/CD4+/CD4+CCR7hi/Na√Øve CD4 T cells|count	CD45+CD66b-/CD19-CD20-/CD11c-CD14-/T cells/TCRgd-/CD4+/CD4+CCR7hi/Na√Øve CD4 T cells|count	CD45+CD66b-/CD19-CD20-/CD11c-CD14-/T cells/TCRgd-/CD4+/CD4+CCR7hi/Na√Øve CD4 T cells|count	CD45+CD66b-/CD19-CD20-/CD11c-CD14-/T cells/TCRgd-/CD4+/CD4+CCR7hi/Na√Øve CD4 T cells|count	CD45+CD66b-/CD19-CD20-/CD11c-CD14-/T cells/TCRgd-/CD4+/CD4+CCR7hi/Na√Øve CD4 T cells|count	CD45+CD66b-/CD19-CD20-/CD11c-CD14-/T cells/TCRgd-/CD4+/CD4+CCR7hi/Na√Øve CD4 T cells|count	CD45+CD66b-/CD19-CD20-/CD11c-CD14-/T cells/TCRgd-/CD4+/CD4+CCR7hi/Na√Øve CD4 T cells|count
CD45+CD66b-/CD19-CD20-/CD11c-CD14-/T cells/TCRgd-/CD4+/CD4+CCR7lo/-|count	7.0091	13.4445	14.7733	13.6868	10.4095														#DIV/0!	#DIV/0!	#DIV/0!																			CD45+CD66b-/CD19-CD20-/CD11c-CD14-/T cells/TCRgd-/CD4+/CD4+CCR7lo/-|count	CD45+CD66b-/CD19-CD20-/CD11c-CD14-/T cells/TCRgd-/CD4+/CD4+CCR7lo/-|count	CD45+CD66b-/CD19-CD20-/CD11c-CD14-/T cells/TCRgd-/CD4+/CD4+CCR7lo/-|count	CD45+CD66b-/CD19-CD20-/CD11c-CD14-/T cells/TCRgd-/CD4+/CD4+CCR7lo/-|count	CD45+CD66b-/CD19-CD20-/CD11c-CD14-/T cells/TCRgd-/CD4+/CD4+CCR7lo/-|count	CD45+CD66b-/CD19-CD20-/CD11c-CD14-/T cells/TCRgd-/CD4+/CD4+CCR7lo/-|count	CD45+CD66b-/CD19-CD20-/CD11c-CD14-/T cells/TCRgd-/CD4+/CD4+CCR7lo/-|count	CD45+CD66b-/CD19-CD20-/CD11c-CD14-/T cells/TCRgd-/CD4+/CD4+CCR7lo/-|count	CD45+CD66b-/CD19-CD20-/CD11c-CD14-/T cells/TCRgd-/CD4+/CD4+CCR7lo/-|count	CD45+CD66b-/CD19-CD20-/CD11c-CD14-/T cells/TCRgd-/CD4+/CD4+CCR7lo/-|count
CD45+CD66b-/CD19-CD20-/CD11c-CD14-/T cells/TCRgd-/CD4+/CD4+CCR7lo/-/CD4+CCR7lo/-CD45RO+/RA-|count	3.01236	3.90182	2.87099	2.23561	2.28928														#DIV/0!	#DIV/0!	#DIV/0!																			CD45+CD66b-/CD19-CD20-/CD11c-CD14-/T cells/TCRgd-/CD4+/CD4+CCR7lo/-/CD4+CCR7lo/-CD45RO+/RA-|count	CD45+CD66b-/CD19-CD20-/CD11c-CD14-/T cells/TCRgd-/CD4+/CD4+CCR7lo/-/CD4+CCR7lo/-CD45RO+/RA-|count	CD45+CD66b-/CD19-CD20-/CD11c-CD14-/T cells/TCRgd-/CD4+/CD4+CCR7lo/-/CD4+CCR7lo/-CD45RO+/RA-|count	CD45+CD66b-/CD19-CD20-/CD11c-CD14-/T cells/TCRgd-/CD4+/CD4+CCR7lo/-/CD4+CCR7lo/-CD45RO+/RA-|count	CD45+CD66b-/CD19-CD20-/CD11c-CD14-/T cells/TCRgd-/CD4+/CD4+CCR7lo/-/CD4+CCR7lo/-CD45RO+/RA-|count	CD45+CD66b-/CD19-CD20-/CD11c-CD14-/T cells/TCRgd-/CD4+/CD4+CCR7lo/-/CD4+CCR7lo/-CD45RO+/RA-|count	CD45+CD66b-/CD19-CD20-/CD11c-CD14-/T cells/TCRgd-/CD4+/CD4+CCR7lo/-/CD4+CCR7lo/-CD45RO+/RA-|count	CD45+CD66b-/CD19-CD20-/CD11c-CD14-/T cells/TCRgd-/CD4+/CD4+CCR7lo/-/CD4+CCR7lo/-CD45RO+/RA-|count	CD45+CD66b-/CD19-CD20-/CD11c-CD14-/T cells/TCRgd-/CD4+/CD4+CCR7lo/-/CD4+CCR7lo/-CD45RO+/RA-|count	CD45+CD66b-/CD19-CD20-/CD11c-CD14-/T cells/TCRgd-/CD4+/CD4+CCR7lo/-/CD4+CCR7lo/-CD45RO+/RA-|count
CD45+CD66b-/CD19-CD20-/CD11c-CD14-/T cells/TCRgd-/CD4+/CD4+CCR7lo/-/CD4+CCR7lo/-CD45RO+/RA-/EM CD4 T cells|count	2.29813	3.10224	1.97692	1.75759	1.58735														#DIV/0!	#DIV/0!	#DIV/0!																			CD45+CD66b-/CD19-CD20-/CD11c-CD14-/T cells/TCRgd-/CD4+/CD4+CCR7lo/-/CD4+CCR7lo/-CD45RO+/RA-/EM CD4 T cells|count	CD45+CD66b-/CD19-CD20-/CD11c-CD14-/T cells/TCRgd-/CD4+/CD4+CCR7lo/-/CD4+CCR7lo/-CD45RO+/RA-/EM CD4 T cells|count	CD45+CD66b-/CD19-CD20-/CD11c-CD14-/T cells/TCRgd-/CD4+/CD4+CCR7lo/-/CD4+CCR7lo/-CD45RO+/RA-/EM CD4 T cells|count	CD45+CD66b-/CD19-CD20-/CD11c-CD14-/T cells/TCRgd-/CD4+/CD4+CCR7lo/-/CD4+CCR7lo/-CD45RO+/RA-/EM CD4 T cells|count	CD45+CD66b-/CD19-CD20-/CD11c-CD14-/T cells/TCRgd-/CD4+/CD4+CCR7lo/-/CD4+CCR7lo/-CD45RO+/RA-/EM CD4 T cells|count	CD45+CD66b-/CD19-CD20-/CD11c-CD14-/T cells/TCRgd-/CD4+/CD4+CCR7lo/-/CD4+CCR7lo/-CD45RO+/RA-/EM CD4 T cells|count	CD45+CD66b-/CD19-CD20-/CD11c-CD14-/T cells/TCRgd-/CD4+/CD4+CCR7lo/-/CD4+CCR7lo/-CD45RO+/RA-/EM CD4 T cells|count	CD45+CD66b-/CD19-CD20-/CD11c-CD14-/T cells/TCRgd-/CD4+/CD4+CCR7lo/-/CD4+CCR7lo/-CD45RO+/RA-/EM CD4 T cells|count	CD45+CD66b-/CD19-CD20-/CD11c-CD14-/T cells/TCRgd-/CD4+/CD4+CCR7lo/-/CD4+CCR7lo/-CD45RO+/RA-/EM CD4 T cells|count	CD45+CD66b-/CD19-CD20-/CD11c-CD14-/T cells/TCRgd-/CD4+/CD4+CCR7lo/-/CD4+CCR7lo/-CD45RO+/RA-/EM CD4 T cells|count
CD45+CD66b-/CD19-CD20-/CD11c-CD14-/T cells/TCRgd-/CD4+/CD4+CCR7lo/-/CD4+CCR7lo/-CD45RO+/RA-/TEM CD4 T cells|count	0.608763	0.723292	0.715861	0.399158	0.65865														#DIV/0!	#DIV/0!	#DIV/0!																			CD45+CD66b-/CD19-CD20-/CD11c-CD14-/T cells/TCRgd-/CD4+/CD4+CCR7lo/-/CD4+CCR7lo/-CD45RO+/RA-/TEM CD4 T cells|count	CD45+CD66b-/CD19-CD20-/CD11c-CD14-/T cells/TCRgd-/CD4+/CD4+CCR7lo/-/CD4+CCR7lo/-CD45RO+/RA-/TEM CD4 T cells|count	CD45+CD66b-/CD19-CD20-/CD11c-CD14-/T cells/TCRgd-/CD4+/CD4+CCR7lo/-/CD4+CCR7lo/-CD45RO+/RA-/TEM CD4 T cells|count	CD45+CD66b-/CD19-CD20-/CD11c-CD14-/T cells/TCRgd-/CD4+/CD4+CCR7lo/-/CD4+CCR7lo/-CD45RO+/RA-/TEM CD4 T cells|count	CD45+CD66b-/CD19-CD20-/CD11c-CD14-/T cells/TCRgd-/CD4+/CD4+CCR7lo/-/CD4+CCR7lo/-CD45RO+/RA-/TEM CD4 T cells|count	CD45+CD66b-/CD19-CD20-/CD11c-CD14-/T cells/TCRgd-/CD4+/CD4+CCR7lo/-/CD4+CCR7lo/-CD45RO+/RA-/TEM CD4 T cells|count	CD45+CD66b-/CD19-CD20-/CD11c-CD14-/T cells/TCRgd-/CD4+/CD4+CCR7lo/-/CD4+CCR7lo/-CD45RO+/RA-/TEM CD4 T cells|count	CD45+CD66b-/CD19-CD20-/CD11c-CD14-/T cells/TCRgd-/CD4+/CD4+CCR7lo/-/CD4+CCR7lo/-CD45RO+/RA-/TEM CD4 T cells|count	CD45+CD66b-/CD19-CD20-/CD11c-CD14-/T cells/TCRgd-/CD4+/CD4+CCR7lo/-/CD4+CCR7lo/-CD45RO+/RA-/TEM CD4 T cells|count	CD45+CD66b-/CD19-CD20-/CD11c-CD14-/T cells/TCRgd-/CD4+/CD4+CCR7lo/-/CD4+CCR7lo/-CD45RO+/RA-/TEM CD4 T cells|count
CD45+CD66b-/CD19-CD20-/CD11c-CD14-/T cells/TCRgd-/CD4+/CD4+CCR4+|count	11.3445	21.3223	18.6909	26.7972	17.2077														#DIV/0!	#DIV/0!	#DIV/0!																			CD45+CD66b-/CD19-CD20-/CD11c-CD14-/T cells/TCRgd-/CD4+/CD4+CCR4+|count	CD45+CD66b-/CD19-CD20-/CD11c-CD14-/T cells/TCRgd-/CD4+/CD4+CCR4+|count	CD45+CD66b-/CD19-CD20-/CD11c-CD14-/T cells/TCRgd-/CD4+/CD4+CCR4+|count	CD45+CD66b-/CD19-CD20-/CD11c-CD14-/T cells/TCRgd-/CD4+/CD4+CCR4+|count	CD45+CD66b-/CD19-CD20-/CD11c-CD14-/T cells/TCRgd-/CD4+/CD4+CCR4+|count	CD45+CD66b-/CD19-CD20-/CD11c-CD14-/T cells/TCRgd-/CD4+/CD4+CCR4+|count	CD45+CD66b-/CD19-CD20-/CD11c-CD14-/T cells/TCRgd-/CD4+/CD4+CCR4+|count	CD45+CD66b-/CD19-CD20-/CD11c-CD14-/T cells/TCRgd-/CD4+/CD4+CCR4+|count	CD45+CD66b-/CD19-CD20-/CD11c-CD14-/T cells/TCRgd-/CD4+/CD4+CCR4+|count	CD45+CD66b-/CD19-CD20-/CD11c-CD14-/T cells/TCRgd-/CD4+/CD4+CCR4+|count
CD45+CD66b-/CD19-CD20-/CD11c-CD14-/T cells/TCRgd-/CD4+/CD4+CCR4+/CD4+CCR4+CD45RO+CD45RA-|count	9.14995	18.2723	14.1964	18.7035	11.6581														#DIV/0!	#DIV/0!	#DIV/0!																			CD45+CD66b-/CD19-CD20-/CD11c-CD14-/T cells/TCRgd-/CD4+/CD4+CCR4+/CD4+CCR4+CD45RO+CD45RA-|count	CD45+CD66b-/CD19-CD20-/CD11c-CD14-/T cells/TCRgd-/CD4+/CD4+CCR4+/CD4+CCR4+CD45RO+CD45RA-|count	CD45+CD66b-/CD19-CD20-/CD11c-CD14-/T cells/TCRgd-/CD4+/CD4+CCR4+/CD4+CCR4+CD45RO+CD45RA-|count	CD45+CD66b-/CD19-CD20-/CD11c-CD14-/T cells/TCRgd-/CD4+/CD4+CCR4+/CD4+CCR4+CD45RO+CD45RA-|count	CD45+CD66b-/CD19-CD20-/CD11c-CD14-/T cells/TCRgd-/CD4+/CD4+CCR4+/CD4+CCR4+CD45RO+CD45RA-|count	CD45+CD66b-/CD19-CD20-/CD11c-CD14-/T cells/TCRgd-/CD4+/CD4+CCR4+/CD4+CCR4+CD45RO+CD45RA-|count	CD45+CD66b-/CD19-CD20-/CD11c-CD14-/T cells/TCRgd-/CD4+/CD4+CCR4+/CD4+CCR4+CD45RO+CD45RA-|count	CD45+CD66b-/CD19-CD20-/CD11c-CD14-/T cells/TCRgd-/CD4+/CD4+CCR4+/CD4+CCR4+CD45RO+CD45RA-|count	CD45+CD66b-/CD19-CD20-/CD11c-CD14-/T cells/TCRgd-/CD4+/CD4+CCR4+/CD4+CCR4+CD45RO+CD45RA-|count	CD45+CD66b-/CD19-CD20-/CD11c-CD14-/T cells/TCRgd-/CD4+/CD4+CCR4+/CD4+CCR4+CD45RO+CD45RA-|count
CD45+CD66b-/CD19-CD20-/CD11c-CD14-/T cells/TCRgd-/CD4+/CD4+CCR4+/CD4+CCR4+CD45RO+CD45RA-/Regulatory T cells|count	1.02324	2.17482	1.32298	0.825956	0.502456														#DIV/0!	#DIV/0!	#DIV/0!																			CD45+CD66b-/CD19-CD20-/CD11c-CD14-/T cells/TCRgd-/CD4+/CD4+CCR4+/CD4+CCR4+CD45RO+CD45RA-/Regulatory T cells|count	CD45+CD66b-/CD19-CD20-/CD11c-CD14-/T cells/TCRgd-/CD4+/CD4+CCR4+/CD4+CCR4+CD45RO+CD45RA-/Regulatory T cells|count	CD45+CD66b-/CD19-CD20-/CD11c-CD14-/T cells/TCRgd-/CD4+/CD4+CCR4+/CD4+CCR4+CD45RO+CD45RA-/Regulatory T cells|count	CD45+CD66b-/CD19-CD20-/CD11c-CD14-/T cells/TCRgd-/CD4+/CD4+CCR4+/CD4+CCR4+CD45RO+CD45RA-/Regulatory T cells|count	CD45+CD66b-/CD19-CD20-/CD11c-CD14-/T cells/TCRgd-/CD4+/CD4+CCR4+/CD4+CCR4+CD45RO+CD45RA-/Regulatory T cells|count	CD45+CD66b-/CD19-CD20-/CD11c-CD14-/T cells/TCRgd-/CD4+/CD4+CCR4+/CD4+CCR4+CD45RO+CD45RA-/Regulatory T cells|count	CD45+CD66b-/CD19-CD20-/CD11c-CD14-/T cells/TCRgd-/CD4+/CD4+CCR4+/CD4+CCR4+CD45RO+CD45RA-/Regulatory T cells|count	CD45+CD66b-/CD19-CD20-/CD11c-CD14-/T cells/TCRgd-/CD4+/CD4+CCR4+/CD4+CCR4+CD45RO+CD45RA-/Regulatory T cells|count	CD45+CD66b-/CD19-CD20-/CD11c-CD14-/T cells/TCRgd-/CD4+/CD4+CCR4+/CD4+CCR4+CD45RO+CD45RA-/Regulatory T cells|count	CD45+CD66b-/CD19-CD20-/CD11c-CD14-/T cells/TCRgd-/CD4+/CD4+CCR4+/CD4+CCR4+CD45RO+CD45RA-/Regulatory T cells|count
CD45+CD66b-/CD19-CD20-/CD11c-CD14-/T cells/TCRgd-/CD4+/CD4+CCR4+/CD4+CCR4+CD45RO+CD45RA-/Regulatory T cells/CXCR5+ Tregs (putative TFR)|count	0.181334	0.817941	0.374543	0.242259	0.132671														#DIV/0!	#DIV/0!	#DIV/0!																			CD45+CD66b-/CD19-CD20-/CD11c-CD14-/T cells/TCRgd-/CD4+/CD4+CCR4+/CD4+CCR4+CD45RO+CD45RA-/Regulatory T cells/CXCR5+ Tregs (putative TFR)|count	CD45+CD66b-/CD19-CD20-/CD11c-CD14-/T cells/TCRgd-/CD4+/CD4+CCR4+/CD4+CCR4+CD45RO+CD45RA-/Regulatory T cells/CXCR5+ Tregs (putative TFR)|count	CD45+CD66b-/CD19-CD20-/CD11c-CD14-/T cells/TCRgd-/CD4+/CD4+CCR4+/CD4+CCR4+CD45RO+CD45RA-/Regulatory T cells/CXCR5+ Tregs (putative TFR)|count	CD45+CD66b-/CD19-CD20-/CD11c-CD14-/T cells/TCRgd-/CD4+/CD4+CCR4+/CD4+CCR4+CD45RO+CD45RA-/Regulatory T cells/CXCR5+ Tregs (putative TFR)|count	CD45+CD66b-/CD19-CD20-/CD11c-CD14-/T cells/TCRgd-/CD4+/CD4+CCR4+/CD4+CCR4+CD45RO+CD45RA-/Regulatory T cells/CXCR5+ Tregs (putative TFR)|count	CD45+CD66b-/CD19-CD20-/CD11c-CD14-/T cells/TCRgd-/CD4+/CD4+CCR4+/CD4+CCR4+CD45RO+CD45RA-/Regulatory T cells/CXCR5+ Tregs (putative TFR)|count	CD45+CD66b-/CD19-CD20-/CD11c-CD14-/T cells/TCRgd-/CD4+/CD4+CCR4+/CD4+CCR4+CD45RO+CD45RA-/Regulatory T cells/CXCR5+ Tregs (putative TFR)|count	CD45+CD66b-/CD19-CD20-/CD11c-CD14-/T cells/TCRgd-/CD4+/CD4+CCR4+/CD4+CCR4+CD45RO+CD45RA-/Regulatory T cells/CXCR5+ Tregs (putative TFR)|count	CD45+CD66b-/CD19-CD20-/CD11c-CD14-/T cells/TCRgd-/CD4+/CD4+CCR4+/CD4+CCR4+CD45RO+CD45RA-/Regulatory T cells/CXCR5+ Tregs (putative TFR)|count	CD45+CD66b-/CD19-CD20-/CD11c-CD14-/T cells/TCRgd-/CD4+/CD4+CCR4+/CD4+CCR4+CD45RO+CD45RA-/Regulatory T cells/CXCR5+ Tregs (putative TFR)|count
CD45+CD66b-/CD19-CD20-/CD11c-CD14-/T cells/TCRgd-/CD4+/CD4+CCR4-|count	85.3286	75.3756	76.5941	66.5561	76.8033														#DIV/0!	#DIV/0!	#DIV/0!																			CD45+CD66b-/CD19-CD20-/CD11c-CD14-/T cells/TCRgd-/CD4+/CD4+CCR4-|count	CD45+CD66b-/CD19-CD20-/CD11c-CD14-/T cells/TCRgd-/CD4+/CD4+CCR4-|count	CD45+CD66b-/CD19-CD20-/CD11c-CD14-/T cells/TCRgd-/CD4+/CD4+CCR4-|count	CD45+CD66b-/CD19-CD20-/CD11c-CD14-/T cells/TCRgd-/CD4+/CD4+CCR4-|count	CD45+CD66b-/CD19-CD20-/CD11c-CD14-/T cells/TCRgd-/CD4+/CD4+CCR4-|count	CD45+CD66b-/CD19-CD20-/CD11c-CD14-/T cells/TCRgd-/CD4+/CD4+CCR4-|count	CD45+CD66b-/CD19-CD20-/CD11c-CD14-/T cells/TCRgd-/CD4+/CD4+CCR4-|count	CD45+CD66b-/CD19-CD20-/CD11c-CD14-/T cells/TCRgd-/CD4+/CD4+CCR4-|count	CD45+CD66b-/CD19-CD20-/CD11c-CD14-/T cells/TCRgd-/CD4+/CD4+CCR4-|count	CD45+CD66b-/CD19-CD20-/CD11c-CD14-/T cells/TCRgd-/CD4+/CD4+CCR4-|count
CD45+CD66b-/CD19-CD20-/CD11c-CD14-/T cells/TCRgd-/CD4+/CD4+CCR4-/CD4+CCR4-CD45RO+CD45RA-|count	8.96677	8.75225	18.1502	17.9328	14.0772														#DIV/0!	#DIV/0!	#DIV/0!																			CD45+CD66b-/CD19-CD20-/CD11c-CD14-/T cells/TCRgd-/CD4+/CD4+CCR4-/CD4+CCR4-CD45RO+CD45RA-|count	CD45+CD66b-/CD19-CD20-/CD11c-CD14-/T cells/TCRgd-/CD4+/CD4+CCR4-/CD4+CCR4-CD45RO+CD45RA-|count	CD45+CD66b-/CD19-CD20-/CD11c-CD14-/T cells/TCRgd-/CD4+/CD4+CCR4-/CD4+CCR4-CD45RO+CD45RA-|count	CD45+CD66b-/CD19-CD20-/CD11c-CD14-/T cells/TCRgd-/CD4+/CD4+CCR4-/CD4+CCR4-CD45RO+CD45RA-|count	CD45+CD66b-/CD19-CD20-/CD11c-CD14-/T cells/TCRgd-/CD4+/CD4+CCR4-/CD4+CCR4-CD45RO+CD45RA-|count	CD45+CD66b-/CD19-CD20-/CD11c-CD14-/T cells/TCRgd-/CD4+/CD4+CCR4-/CD4+CCR4-CD45RO+CD45RA-|count	CD45+CD66b-/CD19-CD20-/CD11c-CD14-/T cells/TCRgd-/CD4+/CD4+CCR4-/CD4+CCR4-CD45RO+CD45RA-|count	CD45+CD66b-/CD19-CD20-/CD11c-CD14-/T cells/TCRgd-/CD4+/CD4+CCR4-/CD4+CCR4-CD45RO+CD45RA-|count	CD45+CD66b-/CD19-CD20-/CD11c-CD14-/T cells/TCRgd-/CD4+/CD4+CCR4-/CD4+CCR4-CD45RO+CD45RA-|count	CD45+CD66b-/CD19-CD20-/CD11c-CD14-/T cells/TCRgd-/CD4+/CD4+CCR4-/CD4+CCR4-CD45RO+CD45RA-|count
CD45+CD66b-/CD19-CD20-/CD11c-CD14-/T cells/TCRgd-/CD4+/CD4+CCR4-/CD4+CCR4-CD45RO+CD45RA-/Th1-like|count	1.72452	3.16511	3.05222	0.939769	0.606899														#DIV/0!	#DIV/0!	#DIV/0!																			CD45+CD66b-/CD19-CD20-/CD11c-CD14-/T cells/TCRgd-/CD4+/CD4+CCR4-/CD4+CCR4-CD45RO+CD45RA-/Th1-like|count	CD45+CD66b-/CD19-CD20-/CD11c-CD14-/T cells/TCRgd-/CD4+/CD4+CCR4-/CD4+CCR4-CD45RO+CD45RA-/Th1-like|count	CD45+CD66b-/CD19-CD20-/CD11c-CD14-/T cells/TCRgd-/CD4+/CD4+CCR4-/CD4+CCR4-CD45RO+CD45RA-/Th1-like|count	CD45+CD66b-/CD19-CD20-/CD11c-CD14-/T cells/TCRgd-/CD4+/CD4+CCR4-/CD4+CCR4-CD45RO+CD45RA-/Th1-like|count	CD45+CD66b-/CD19-CD20-/CD11c-CD14-/T cells/TCRgd-/CD4+/CD4+CCR4-/CD4+CCR4-CD45RO+CD45RA-/Th1-like|count	CD45+CD66b-/CD19-CD20-/CD11c-CD14-/T cells/TCRgd-/CD4+/CD4+CCR4-/CD4+CCR4-CD45RO+CD45RA-/Th1-like|count	CD45+CD66b-/CD19-CD20-/CD11c-CD14-/T cells/TCRgd-/CD4+/CD4+CCR4-/CD4+CCR4-CD45RO+CD45RA-/Th1-like|count	CD45+CD66b-/CD19-CD20-/CD11c-CD14-/T cells/TCRgd-/CD4+/CD4+CCR4-/CD4+CCR4-CD45RO+CD45RA-/Th1-like|count	CD45+CD66b-/CD19-CD20-/CD11c-CD14-/T cells/TCRgd-/CD4+/CD4+CCR4-/CD4+CCR4-CD45RO+CD45RA-/Th1-like|count	CD45+CD66b-/CD19-CD20-/CD11c-CD14-/T cells/TCRgd-/CD4+/CD4+CCR4-/CD4+CCR4-CD45RO+CD45RA-/Th1-like|count
CD45+CD66b-/CD19-CD20-/CD11c-CD14-/T cells/TCRgd-/CD4+/CD4+CXCR5-|count	98.2274	94.4496	95.9238	97.7489	99.1908														#DIV/0!	#DIV/0!	#DIV/0!																			CD45+CD66b-/CD19-CD20-/CD11c-CD14-/T cells/TCRgd-/CD4+/CD4+CXCR5-|count	CD45+CD66b-/CD19-CD20-/CD11c-CD14-/T cells/TCRgd-/CD4+/CD4+CXCR5-|count	CD45+CD66b-/CD19-CD20-/CD11c-CD14-/T cells/TCRgd-/CD4+/CD4+CXCR5-|count	CD45+CD66b-/CD19-CD20-/CD11c-CD14-/T cells/TCRgd-/CD4+/CD4+CXCR5-|count	CD45+CD66b-/CD19-CD20-/CD11c-CD14-/T cells/TCRgd-/CD4+/CD4+CXCR5-|count	CD45+CD66b-/CD19-CD20-/CD11c-CD14-/T cells/TCRgd-/CD4+/CD4+CXCR5-|count	CD45+CD66b-/CD19-CD20-/CD11c-CD14-/T cells/TCRgd-/CD4+/CD4+CXCR5-|count	CD45+CD66b-/CD19-CD20-/CD11c-CD14-/T cells/TCRgd-/CD4+/CD4+CXCR5-|count	CD45+CD66b-/CD19-CD20-/CD11c-CD14-/T cells/TCRgd-/CD4+/CD4+CXCR5-|count	CD45+CD66b-/CD19-CD20-/CD11c-CD14-/T cells/TCRgd-/CD4+/CD4+CXCR5-|count
CD45+CD66b-/CD19-CD20-/CD11c-CD14-/T cells/TCRgd-/CD4+/CD4+CXCR5-/CD45RA-CCR4+|count	10.9318	17.5102	14.8518	20.7619	13.1156														#DIV/0!	#DIV/0!	#DIV/0!																			CD45+CD66b-/CD19-CD20-/CD11c-CD14-/T cells/TCRgd-/CD4+/CD4+CXCR5-/CD45RA-CCR4+|count	CD45+CD66b-/CD19-CD20-/CD11c-CD14-/T cells/TCRgd-/CD4+/CD4+CXCR5-/CD45RA-CCR4+|count	CD45+CD66b-/CD19-CD20-/CD11c-CD14-/T cells/TCRgd-/CD4+/CD4+CXCR5-/CD45RA-CCR4+|count	CD45+CD66b-/CD19-CD20-/CD11c-CD14-/T cells/TCRgd-/CD4+/CD4+CXCR5-/CD45RA-CCR4+|count	CD45+CD66b-/CD19-CD20-/CD11c-CD14-/T cells/TCRgd-/CD4+/CD4+CXCR5-/CD45RA-CCR4+|count	CD45+CD66b-/CD19-CD20-/CD11c-CD14-/T cells/TCRgd-/CD4+/CD4+CXCR5-/CD45RA-CCR4+|count	CD45+CD66b-/CD19-CD20-/CD11c-CD14-/T cells/TCRgd-/CD4+/CD4+CXCR5-/CD45RA-CCR4+|count	CD45+CD66b-/CD19-CD20-/CD11c-CD14-/T cells/TCRgd-/CD4+/CD4+CXCR5-/CD45RA-CCR4+|count	CD45+CD66b-/CD19-CD20-/CD11c-CD14-/T cells/TCRgd-/CD4+/CD4+CXCR5-/CD45RA-CCR4+|count	CD45+CD66b-/CD19-CD20-/CD11c-CD14-/T cells/TCRgd-/CD4+/CD4+CXCR5-/CD45RA-CCR4+|count
CD45+CD66b-/CD19-CD20-/CD11c-CD14-/T cells/TCRgd-/CD4+/CD4+CXCR5-/CD45RA-CCR4+/Th2-like|count	6.84997	7.3092	9.03887	11.4829	6.52816														#DIV/0!	#DIV/0!	#DIV/0!																			CD45+CD66b-/CD19-CD20-/CD11c-CD14-/T cells/TCRgd-/CD4+/CD4+CXCR5-/CD45RA-CCR4+/Th2-like|count	CD45+CD66b-/CD19-CD20-/CD11c-CD14-/T cells/TCRgd-/CD4+/CD4+CXCR5-/CD45RA-CCR4+/Th2-like|count	CD45+CD66b-/CD19-CD20-/CD11c-CD14-/T cells/TCRgd-/CD4+/CD4+CXCR5-/CD45RA-CCR4+/Th2-like|count	CD45+CD66b-/CD19-CD20-/CD11c-CD14-/T cells/TCRgd-/CD4+/CD4+CXCR5-/CD45RA-CCR4+/Th2-like|count	CD45+CD66b-/CD19-CD20-/CD11c-CD14-/T cells/TCRgd-/CD4+/CD4+CXCR5-/CD45RA-CCR4+/Th2-like|count	CD45+CD66b-/CD19-CD20-/CD11c-CD14-/T cells/TCRgd-/CD4+/CD4+CXCR5-/CD45RA-CCR4+/Th2-like|count	CD45+CD66b-/CD19-CD20-/CD11c-CD14-/T cells/TCRgd-/CD4+/CD4+CXCR5-/CD45RA-CCR4+/Th2-like|count	CD45+CD66b-/CD19-CD20-/CD11c-CD14-/T cells/TCRgd-/CD4+/CD4+CXCR5-/CD45RA-CCR4+/Th2-like|count	CD45+CD66b-/CD19-CD20-/CD11c-CD14-/T cells/TCRgd-/CD4+/CD4+CXCR5-/CD45RA-CCR4+/Th2-like|count	CD45+CD66b-/CD19-CD20-/CD11c-CD14-/T cells/TCRgd-/CD4+/CD4+CXCR5-/CD45RA-CCR4+/Th2-like|count
CD45+CD66b-/CD19-CD20-/CD11c-CD14-/T cells/TCRgd-/CD4+/CD4+CXCR5-/CD45RA-CCR4+/Th17-like|count	2.32773	6.31821	4.56852	7.87259	5.66909														#DIV/0!	#DIV/0!	#DIV/0!																			CD45+CD66b-/CD19-CD20-/CD11c-CD14-/T cells/TCRgd-/CD4+/CD4+CXCR5-/CD45RA-CCR4+/Th17-like|count	CD45+CD66b-/CD19-CD20-/CD11c-CD14-/T cells/TCRgd-/CD4+/CD4+CXCR5-/CD45RA-CCR4+/Th17-like|count	CD45+CD66b-/CD19-CD20-/CD11c-CD14-/T cells/TCRgd-/CD4+/CD4+CXCR5-/CD45RA-CCR4+/Th17-like|count	CD45+CD66b-/CD19-CD20-/CD11c-CD14-/T cells/TCRgd-/CD4+/CD4+CXCR5-/CD45RA-CCR4+/Th17-like|count	CD45+CD66b-/CD19-CD20-/CD11c-CD14-/T cells/TCRgd-/CD4+/CD4+CXCR5-/CD45RA-CCR4+/Th17-like|count	CD45+CD66b-/CD19-CD20-/CD11c-CD14-/T cells/TCRgd-/CD4+/CD4+CXCR5-/CD45RA-CCR4+/Th17-like|count	CD45+CD66b-/CD19-CD20-/CD11c-CD14-/T cells/TCRgd-/CD4+/CD4+CXCR5-/CD45RA-CCR4+/Th17-like|count	CD45+CD66b-/CD19-CD20-/CD11c-CD14-/T cells/TCRgd-/CD4+/CD4+CXCR5-/CD45RA-CCR4+/Th17-like|count	CD45+CD66b-/CD19-CD20-/CD11c-CD14-/T cells/TCRgd-/CD4+/CD4+CXCR5-/CD45RA-CCR4+/Th17-like|count	CD45+CD66b-/CD19-CD20-/CD11c-CD14-/T cells/TCRgd-/CD4+/CD4+CXCR5-/CD45RA-CCR4+/Th17-like|count
CD45+CD66b-/CD19-CD20-/CD11c-CD14-/T cells/TCRgd-/CD4+/CD4+CXCR5-/CD45RA-CCR4+/CXCR3+CCR6+ Th1Th17-like|count	0.686478	1.24881	0.345848	0.55687	0.401776														#DIV/0!	#DIV/0!	#DIV/0!																			CD45+CD66b-/CD19-CD20-/CD11c-CD14-/T cells/TCRgd-/CD4+/CD4+CXCR5-/CD45RA-CCR4+/CXCR3+CCR6+ Th1Th17-like|count	CD45+CD66b-/CD19-CD20-/CD11c-CD14-/T cells/TCRgd-/CD4+/CD4+CXCR5-/CD45RA-CCR4+/CXCR3+CCR6+ Th1Th17-like|count	CD45+CD66b-/CD19-CD20-/CD11c-CD14-/T cells/TCRgd-/CD4+/CD4+CXCR5-/CD45RA-CCR4+/CXCR3+CCR6+ Th1Th17-like|count	CD45+CD66b-/CD19-CD20-/CD11c-CD14-/T cells/TCRgd-/CD4+/CD4+CXCR5-/CD45RA-CCR4+/CXCR3+CCR6+ Th1Th17-like|count	CD45+CD66b-/CD19-CD20-/CD11c-CD14-/T cells/TCRgd-/CD4+/CD4+CXCR5-/CD45RA-CCR4+/CXCR3+CCR6+ Th1Th17-like|count	CD45+CD66b-/CD19-CD20-/CD11c-CD14-/T cells/TCRgd-/CD4+/CD4+CXCR5-/CD45RA-CCR4+/CXCR3+CCR6+ Th1Th17-like|count	CD45+CD66b-/CD19-CD20-/CD11c-CD14-/T cells/TCRgd-/CD4+/CD4+CXCR5-/CD45RA-CCR4+/CXCR3+CCR6+ Th1Th17-like|count	CD45+CD66b-/CD19-CD20-/CD11c-CD14-/T cells/TCRgd-/CD4+/CD4+CXCR5-/CD45RA-CCR4+/CXCR3+CCR6+ Th1Th17-like|count	CD45+CD66b-/CD19-CD20-/CD11c-CD14-/T cells/TCRgd-/CD4+/CD4+CXCR5-/CD45RA-CCR4+/CXCR3+CCR6+ Th1Th17-like|count	CD45+CD66b-/CD19-CD20-/CD11c-CD14-/T cells/TCRgd-/CD4+/CD4+CXCR5-/CD45RA-CCR4+/CXCR3+CCR6+ Th1Th17-like|count
CD45+CD66b-/CD19-CD20-/CD11c-CD14-/T cells/TCRgd-/CD4+/CD4+CXCR5+|count	1.21753	4.69645	2.92083	1.39014	0.427182														#DIV/0!	#DIV/0!	#DIV/0!																			CD45+CD66b-/CD19-CD20-/CD11c-CD14-/T cells/TCRgd-/CD4+/CD4+CXCR5+|count	CD45+CD66b-/CD19-CD20-/CD11c-CD14-/T cells/TCRgd-/CD4+/CD4+CXCR5+|count	CD45+CD66b-/CD19-CD20-/CD11c-CD14-/T cells/TCRgd-/CD4+/CD4+CXCR5+|count	CD45+CD66b-/CD19-CD20-/CD11c-CD14-/T cells/TCRgd-/CD4+/CD4+CXCR5+|count	CD45+CD66b-/CD19-CD20-/CD11c-CD14-/T cells/TCRgd-/CD4+/CD4+CXCR5+|count	CD45+CD66b-/CD19-CD20-/CD11c-CD14-/T cells/TCRgd-/CD4+/CD4+CXCR5+|count	CD45+CD66b-/CD19-CD20-/CD11c-CD14-/T cells/TCRgd-/CD4+/CD4+CXCR5+|count	CD45+CD66b-/CD19-CD20-/CD11c-CD14-/T cells/TCRgd-/CD4+/CD4+CXCR5+|count	CD45+CD66b-/CD19-CD20-/CD11c-CD14-/T cells/TCRgd-/CD4+/CD4+CXCR5+|count	CD45+CD66b-/CD19-CD20-/CD11c-CD14-/T cells/TCRgd-/CD4+/CD4+CXCR5+|count
CD45+CD66b-/CD19-CD20-/CD11c-CD14-/T cells/TCRgd-/CD4+/CD4+CXCR5+/Q1 156Gd_CD183_CXCR3- / 141Pr_CD196_CCR6+|count	0.253497	1.5264	0.853294	0.636539	0.205122														#DIV/0!	#DIV/0!	#DIV/0!																			CD45+CD66b-/CD19-CD20-/CD11c-CD14-/T cells/TCRgd-/CD4+/CD4+CXCR5+/Q1 156Gd_CD183_CXCR3- / 141Pr_CD196_CCR6+|count	CD45+CD66b-/CD19-CD20-/CD11c-CD14-/T cells/TCRgd-/CD4+/CD4+CXCR5+/Q1 156Gd_CD183_CXCR3- / 141Pr_CD196_CCR6+|count	CD45+CD66b-/CD19-CD20-/CD11c-CD14-/T cells/TCRgd-/CD4+/CD4+CXCR5+/Q1 156Gd_CD183_CXCR3- / 141Pr_CD196_CCR6+|count	CD45+CD66b-/CD19-CD20-/CD11c-CD14-/T cells/TCRgd-/CD4+/CD4+CXCR5+/Q1 156Gd_CD183_CXCR3- / 141Pr_CD196_CCR6+|count	CD45+CD66b-/CD19-CD20-/CD11c-CD14-/T cells/TCRgd-/CD4+/CD4+CXCR5+/Q1 156Gd_CD183_CXCR3- / 141Pr_CD196_CCR6+|count	CD45+CD66b-/CD19-CD20-/CD11c-CD14-/T cells/TCRgd-/CD4+/CD4+CXCR5+/Q1 156Gd_CD183_CXCR3- / 141Pr_CD196_CCR6+|count	CD45+CD66b-/CD19-CD20-/CD11c-CD14-/T cells/TCRgd-/CD4+/CD4+CXCR5+/Q1 156Gd_CD183_CXCR3- / 141Pr_CD196_CCR6+|count	CD45+CD66b-/CD19-CD20-/CD11c-CD14-/T cells/TCRgd-/CD4+/CD4+CXCR5+/Q1 156Gd_CD183_CXCR3- / 141Pr_CD196_CCR6+|count	CD45+CD66b-/CD19-CD20-/CD11c-CD14-/T cells/TCRgd-/CD4+/CD4+CXCR5+/Q1 156Gd_CD183_CXCR3- / 141Pr_CD196_CCR6+|count	CD45+CD66b-/CD19-CD20-/CD11c-CD14-/T cells/TCRgd-/CD4+/CD4+CXCR5+/Q1 156Gd_CD183_CXCR3- / 141Pr_CD196_CCR6+|count
CD45+CD66b-/CD19-CD20-/CD11c-CD14-/T cells/TCRgd-/CD4+/CD4+CXCR5+/Q2 156Gd_CD183_CXCR3+ / 141Pr_CD196_CCR6+|count	0.059211	0.462652	0.123841	0.0691006	0.0319916														#DIV/0!	#DIV/0!	#DIV/0!																			CD45+CD66b-/CD19-CD20-/CD11c-CD14-/T cells/TCRgd-/CD4+/CD4+CXCR5+/Q2 156Gd_CD183_CXCR3+ / 141Pr_CD196_CCR6+|count	CD45+CD66b-/CD19-CD20-/CD11c-CD14-/T cells/TCRgd-/CD4+/CD4+CXCR5+/Q2 156Gd_CD183_CXCR3+ / 141Pr_CD196_CCR6+|count	CD45+CD66b-/CD19-CD20-/CD11c-CD14-/T cells/TCRgd-/CD4+/CD4+CXCR5+/Q2 156Gd_CD183_CXCR3+ / 141Pr_CD196_CCR6+|count	CD45+CD66b-/CD19-CD20-/CD11c-CD14-/T cells/TCRgd-/CD4+/CD4+CXCR5+/Q2 156Gd_CD183_CXCR3+ / 141Pr_CD196_CCR6+|count	CD45+CD66b-/CD19-CD20-/CD11c-CD14-/T cells/TCRgd-/CD4+/CD4+CXCR5+/Q2 156Gd_CD183_CXCR3+ / 141Pr_CD196_CCR6+|count	CD45+CD66b-/CD19-CD20-/CD11c-CD14-/T cells/TCRgd-/CD4+/CD4+CXCR5+/Q2 156Gd_CD183_CXCR3+ / 141Pr_CD196_CCR6+|count	CD45+CD66b-/CD19-CD20-/CD11c-CD14-/T cells/TCRgd-/CD4+/CD4+CXCR5+/Q2 156Gd_CD183_CXCR3+ / 141Pr_CD196_CCR6+|count	CD45+CD66b-/CD19-CD20-/CD11c-CD14-/T cells/TCRgd-/CD4+/CD4+CXCR5+/Q2 156Gd_CD183_CXCR3+ / 141Pr_CD196_CCR6+|count	CD45+CD66b-/CD19-CD20-/CD11c-CD14-/T cells/TCRgd-/CD4+/CD4+CXCR5+/Q2 156Gd_CD183_CXCR3+ / 141Pr_CD196_CCR6+|count	CD45+CD66b-/CD19-CD20-/CD11c-CD14-/T cells/TCRgd-/CD4+/CD4+CXCR5+/Q2 156Gd_CD183_CXCR3+ / 141Pr_CD196_CCR6+|count
CD45+CD66b-/CD19-CD20-/CD11c-CD14-/T cells/TCRgd-/CD4+/CD4+CXCR5+/Q3 156Gd_CD183_CXCR3+ / 141Pr_CD196_CCR6-|count	0.294205	1.34699	0.466669	0.10487	0.0470464														#DIV/0!	#DIV/0!	#DIV/0!																			CD45+CD66b-/CD19-CD20-/CD11c-CD14-/T cells/TCRgd-/CD4+/CD4+CXCR5+/Q3 156Gd_CD183_CXCR3+ / 141Pr_CD196_CCR6-|count	CD45+CD66b-/CD19-CD20-/CD11c-CD14-/T cells/TCRgd-/CD4+/CD4+CXCR5+/Q3 156Gd_CD183_CXCR3+ / 141Pr_CD196_CCR6-|count	CD45+CD66b-/CD19-CD20-/CD11c-CD14-/T cells/TCRgd-/CD4+/CD4+CXCR5+/Q3 156Gd_CD183_CXCR3+ / 141Pr_CD196_CCR6-|count	CD45+CD66b-/CD19-CD20-/CD11c-CD14-/T cells/TCRgd-/CD4+/CD4+CXCR5+/Q3 156Gd_CD183_CXCR3+ / 141Pr_CD196_CCR6-|count	CD45+CD66b-/CD19-CD20-/CD11c-CD14-/T cells/TCRgd-/CD4+/CD4+CXCR5+/Q3 156Gd_CD183_CXCR3+ / 141Pr_CD196_CCR6-|count	CD45+CD66b-/CD19-CD20-/CD11c-CD14-/T cells/TCRgd-/CD4+/CD4+CXCR5+/Q3 156Gd_CD183_CXCR3+ / 141Pr_CD196_CCR6-|count	CD45+CD66b-/CD19-CD20-/CD11c-CD14-/T cells/TCRgd-/CD4+/CD4+CXCR5+/Q3 156Gd_CD183_CXCR3+ / 141Pr_CD196_CCR6-|count	CD45+CD66b-/CD19-CD20-/CD11c-CD14-/T cells/TCRgd-/CD4+/CD4+CXCR5+/Q3 156Gd_CD183_CXCR3+ / 141Pr_CD196_CCR6-|count	CD45+CD66b-/CD19-CD20-/CD11c-CD14-/T cells/TCRgd-/CD4+/CD4+CXCR5+/Q3 156Gd_CD183_CXCR3+ / 141Pr_CD196_CCR6-|count	CD45+CD66b-/CD19-CD20-/CD11c-CD14-/T cells/TCRgd-/CD4+/CD4+CXCR5+/Q3 156Gd_CD183_CXCR3+ / 141Pr_CD196_CCR6-|count
CD45+CD66b-/CD19-CD20-/CD11c-CD14-/T cells/TCRgd-/CD4+/CD4+CXCR5+/Q4 156Gd_CD183_CXCR3- / 141Pr_CD196_CCR6-|count	0.610614	1.36041	1.47703	0.579632	0.143021														#DIV/0!	#DIV/0!	#DIV/0!																			CD45+CD66b-/CD19-CD20-/CD11c-CD14-/T cells/TCRgd-/CD4+/CD4+CXCR5+/Q4 156Gd_CD183_CXCR3- / 141Pr_CD196_CCR6-|count	CD45+CD66b-/CD19-CD20-/CD11c-CD14-/T cells/TCRgd-/CD4+/CD4+CXCR5+/Q4 156Gd_CD183_CXCR3- / 141Pr_CD196_CCR6-|count	CD45+CD66b-/CD19-CD20-/CD11c-CD14-/T cells/TCRgd-/CD4+/CD4+CXCR5+/Q4 156Gd_CD183_CXCR3- / 141Pr_CD196_CCR6-|count	CD45+CD66b-/CD19-CD20-/CD11c-CD14-/T cells/TCRgd-/CD4+/CD4+CXCR5+/Q4 156Gd_CD183_CXCR3- / 141Pr_CD196_CCR6-|count	CD45+CD66b-/CD19-CD20-/CD11c-CD14-/T cells/TCRgd-/CD4+/CD4+CXCR5+/Q4 156Gd_CD183_CXCR3- / 141Pr_CD196_CCR6-|count	CD45+CD66b-/CD19-CD20-/CD11c-CD14-/T cells/TCRgd-/CD4+/CD4+CXCR5+/Q4 156Gd_CD183_CXCR3- / 141Pr_CD196_CCR6-|count	CD45+CD66b-/CD19-CD20-/CD11c-CD14-/T cells/TCRgd-/CD4+/CD4+CXCR5+/Q4 156Gd_CD183_CXCR3- / 141Pr_CD196_CCR6-|count	CD45+CD66b-/CD19-CD20-/CD11c-CD14-/T cells/TCRgd-/CD4+/CD4+CXCR5+/Q4 156Gd_CD183_CXCR3- / 141Pr_CD196_CCR6-|count	CD45+CD66b-/CD19-CD20-/CD11c-CD14-/T cells/TCRgd-/CD4+/CD4+CXCR5+/Q4 156Gd_CD183_CXCR3- / 141Pr_CD196_CCR6-|count	CD45+CD66b-/CD19-CD20-/CD11c-CD14-/T cells/TCRgd-/CD4+/CD4+CXCR5+/Q4 156Gd_CD183_CXCR3- / 141Pr_CD196_CCR6-|count
CD45+CD66b-/CD19-CD20-/CD11c-CD14-/T cells/TCRgd-/CD4+/CD45RO+|count	20.5351	33.1612	47.0716	48.8135	37.2024														#DIV/0!	#DIV/0!	#DIV/0!																			CD45+CD66b-/CD19-CD20-/CD11c-CD14-/T cells/TCRgd-/CD4+/CD45RO+|count	CD45+CD66b-/CD19-CD20-/CD11c-CD14-/T cells/TCRgd-/CD4+/CD45RO+|count	CD45+CD66b-/CD19-CD20-/CD11c-CD14-/T cells/TCRgd-/CD4+/CD45RO+|count	CD45+CD66b-/CD19-CD20-/CD11c-CD14-/T cells/TCRgd-/CD4+/CD45RO+|count	CD45+CD66b-/CD19-CD20-/CD11c-CD14-/T cells/TCRgd-/CD4+/CD45RO+|count	CD45+CD66b-/CD19-CD20-/CD11c-CD14-/T cells/TCRgd-/CD4+/CD45RO+|count	CD45+CD66b-/CD19-CD20-/CD11c-CD14-/T cells/TCRgd-/CD4+/CD45RO+|count	CD45+CD66b-/CD19-CD20-/CD11c-CD14-/T cells/TCRgd-/CD4+/CD45RO+|count	CD45+CD66b-/CD19-CD20-/CD11c-CD14-/T cells/TCRgd-/CD4+/CD45RO+|count	CD45+CD66b-/CD19-CD20-/CD11c-CD14-/T cells/TCRgd-/CD4+/CD45RO+|count
CD45+CD66b-/CD19-CD20-/CD11c-CD14-/T cells/TCRgd-/CD4+/CD45RO+/Non-Tregs|count	17.9539	28.06	40.064	43.5749	31.3461														#DIV/0!	#DIV/0!	#DIV/0!																			CD45+CD66b-/CD19-CD20-/CD11c-CD14-/T cells/TCRgd-/CD4+/CD45RO+/Non-Tregs|count	CD45+CD66b-/CD19-CD20-/CD11c-CD14-/T cells/TCRgd-/CD4+/CD45RO+/Non-Tregs|count	CD45+CD66b-/CD19-CD20-/CD11c-CD14-/T cells/TCRgd-/CD4+/CD45RO+/Non-Tregs|count	CD45+CD66b-/CD19-CD20-/CD11c-CD14-/T cells/TCRgd-/CD4+/CD45RO+/Non-Tregs|count	CD45+CD66b-/CD19-CD20-/CD11c-CD14-/T cells/TCRgd-/CD4+/CD45RO+/Non-Tregs|count	CD45+CD66b-/CD19-CD20-/CD11c-CD14-/T cells/TCRgd-/CD4+/CD45RO+/Non-Tregs|count	CD45+CD66b-/CD19-CD20-/CD11c-CD14-/T cells/TCRgd-/CD4+/CD45RO+/Non-Tregs|count	CD45+CD66b-/CD19-CD20-/CD11c-CD14-/T cells/TCRgd-/CD4+/CD45RO+/Non-Tregs|count	CD45+CD66b-/CD19-CD20-/CD11c-CD14-/T cells/TCRgd-/CD4+/CD45RO+/Non-Tregs|count	CD45+CD66b-/CD19-CD20-/CD11c-CD14-/T cells/TCRgd-/CD4+/CD45RO+/Non-Tregs|count
CD45+CD66b-/CD19-CD20-/CD11c-CD14-/T cells/TCRgd-/CD4+/CD45RO+/Non-Tregs/Tfh-like|count	1.67086	5.22479	4.39937	2.58274	0.938106														#DIV/0!	#DIV/0!	#DIV/0!																			CD45+CD66b-/CD19-CD20-/CD11c-CD14-/T cells/TCRgd-/CD4+/CD45RO+/Non-Tregs/Tfh-like|count	CD45+CD66b-/CD19-CD20-/CD11c-CD14-/T cells/TCRgd-/CD4+/CD45RO+/Non-Tregs/Tfh-like|count	CD45+CD66b-/CD19-CD20-/CD11c-CD14-/T cells/TCRgd-/CD4+/CD45RO+/Non-Tregs/Tfh-like|count	CD45+CD66b-/CD19-CD20-/CD11c-CD14-/T cells/TCRgd-/CD4+/CD45RO+/Non-Tregs/Tfh-like|count	CD45+CD66b-/CD19-CD20-/CD11c-CD14-/T cells/TCRgd-/CD4+/CD45RO+/Non-Tregs/Tfh-like|count	CD45+CD66b-/CD19-CD20-/CD11c-CD14-/T cells/TCRgd-/CD4+/CD45RO+/Non-Tregs/Tfh-like|count	CD45+CD66b-/CD19-CD20-/CD11c-CD14-/T cells/TCRgd-/CD4+/CD45RO+/Non-Tregs/Tfh-like|count	CD45+CD66b-/CD19-CD20-/CD11c-CD14-/T cells/TCRgd-/CD4+/CD45RO+/Non-Tregs/Tfh-like|count	CD45+CD66b-/CD19-CD20-/CD11c-CD14-/T cells/TCRgd-/CD4+/CD45RO+/Non-Tregs/Tfh-like|count	CD45+CD66b-/CD19-CD20-/CD11c-CD14-/T cells/TCRgd-/CD4+/CD45RO+/Non-Tregs/Tfh-like|count
CD45+CD66b-/CD19-CD20-/CD11c-CD14-/T cells/TCRgd-/CD4+/CD45RO+/Non-Tregs/Tfh-like/Early NK|count	0.0814151	0.108776	0.312623	0.0975538	0.0442236														#DIV/0!	#DIV/0!	#DIV/0!																			CD45+CD66b-/CD19-CD20-/CD11c-CD14-/T cells/TCRgd-/CD4+/CD45RO+/Non-Tregs/Tfh-like/Early NK|count	CD45+CD66b-/CD19-CD20-/CD11c-CD14-/T cells/TCRgd-/CD4+/CD45RO+/Non-Tregs/Tfh-like/Early NK|count	CD45+CD66b-/CD19-CD20-/CD11c-CD14-/T cells/TCRgd-/CD4+/CD45RO+/Non-Tregs/Tfh-like/Early NK|count	CD45+CD66b-/CD19-CD20-/CD11c-CD14-/T cells/TCRgd-/CD4+/CD45RO+/Non-Tregs/Tfh-like/Early NK|count	CD45+CD66b-/CD19-CD20-/CD11c-CD14-/T cells/TCRgd-/CD4+/CD45RO+/Non-Tregs/Tfh-like/Early NK|count	CD45+CD66b-/CD19-CD20-/CD11c-CD14-/T cells/TCRgd-/CD4+/CD45RO+/Non-Tregs/Tfh-like/Early NK|count	CD45+CD66b-/CD19-CD20-/CD11c-CD14-/T cells/TCRgd-/CD4+/CD45RO+/Non-Tregs/Tfh-like/Early NK|count	CD45+CD66b-/CD19-CD20-/CD11c-CD14-/T cells/TCRgd-/CD4+/CD45RO+/Non-Tregs/Tfh-like/Early NK|count	CD45+CD66b-/CD19-CD20-/CD11c-CD14-/T cells/TCRgd-/CD4+/CD45RO+/Non-Tregs/Tfh-like/Early NK|count	CD45+CD66b-/CD19-CD20-/CD11c-CD14-/T cells/TCRgd-/CD4+/CD45RO+/Non-Tregs/Tfh-like/Early NK|count
CD45+CD66b-/CD19-CD20-/CD11c-CD14-/T cells/TCRgd-/CD4+/CD45RO+/Non-Tregs/Tfh-like/Late NK|count	0.0111021	0.0204838	0.0347359	0.00569064	0														#DIV/0!	#DIV/0!	#DIV/0!																			CD45+CD66b-/CD19-CD20-/CD11c-CD14-/T cells/TCRgd-/CD4+/CD45RO+/Non-Tregs/Tfh-like/Late NK|count	CD45+CD66b-/CD19-CD20-/CD11c-CD14-/T cells/TCRgd-/CD4+/CD45RO+/Non-Tregs/Tfh-like/Late NK|count	CD45+CD66b-/CD19-CD20-/CD11c-CD14-/T cells/TCRgd-/CD4+/CD45RO+/Non-Tregs/Tfh-like/Late NK|count	CD45+CD66b-/CD19-CD20-/CD11c-CD14-/T cells/TCRgd-/CD4+/CD45RO+/Non-Tregs/Tfh-like/Late NK|count	CD45+CD66b-/CD19-CD20-/CD11c-CD14-/T cells/TCRgd-/CD4+/CD45RO+/Non-Tregs/Tfh-like/Late NK|count	CD45+CD66b-/CD19-CD20-/CD11c-CD14-/T cells/TCRgd-/CD4+/CD45RO+/Non-Tregs/Tfh-like/Late NK|count	CD45+CD66b-/CD19-CD20-/CD11c-CD14-/T cells/TCRgd-/CD4+/CD45RO+/Non-Tregs/Tfh-like/Late NK|count	CD45+CD66b-/CD19-CD20-/CD11c-CD14-/T cells/TCRgd-/CD4+/CD45RO+/Non-Tregs/Tfh-like/Late NK|count	CD45+CD66b-/CD19-CD20-/CD11c-CD14-/T cells/TCRgd-/CD4+/CD45RO+/Non-Tregs/Tfh-like/Late NK|count	CD45+CD66b-/CD19-CD20-/CD11c-CD14-/T cells/TCRgd-/CD4+/CD45RO+/Non-Tregs/Tfh-like/Late NK|count
CD45+CD66b-/CD19-CD20-/CD11c-CD14-/T cells/TCRgd-/CD4+/CD45RA- CD4+|count	21.2438	21.9806	24.809	24.3828	17.7158														#DIV/0!	#DIV/0!	#DIV/0!																			CD45+CD66b-/CD19-CD20-/CD11c-CD14-/T cells/TCRgd-/CD4+/CD45RA- CD4+|count	CD45+CD66b-/CD19-CD20-/CD11c-CD14-/T cells/TCRgd-/CD4+/CD45RA- CD4+|count	CD45+CD66b-/CD19-CD20-/CD11c-CD14-/T cells/TCRgd-/CD4+/CD45RA- CD4+|count	CD45+CD66b-/CD19-CD20-/CD11c-CD14-/T cells/TCRgd-/CD4+/CD45RA- CD4+|count	CD45+CD66b-/CD19-CD20-/CD11c-CD14-/T cells/TCRgd-/CD4+/CD45RA- CD4+|count	CD45+CD66b-/CD19-CD20-/CD11c-CD14-/T cells/TCRgd-/CD4+/CD45RA- CD4+|count	CD45+CD66b-/CD19-CD20-/CD11c-CD14-/T cells/TCRgd-/CD4+/CD45RA- CD4+|count	CD45+CD66b-/CD19-CD20-/CD11c-CD14-/T cells/TCRgd-/CD4+/CD45RA- CD4+|count	CD45+CD66b-/CD19-CD20-/CD11c-CD14-/T cells/TCRgd-/CD4+/CD45RA- CD4+|count	CD45+CD66b-/CD19-CD20-/CD11c-CD14-/T cells/TCRgd-/CD4+/CD45RA- CD4+|count
CD45+CD66b-/CD19-CD20-/CD11c-CD14-/T cells/TCRgd-/CD4+/CD45RA- CD4+/CD45RO+, CD45RA-|count	12.6453	18.2504	15.4544	18.6938	14.6333														#DIV/0!	#DIV/0!	#DIV/0!																			CD45+CD66b-/CD19-CD20-/CD11c-CD14-/T cells/TCRgd-/CD4+/CD45RA- CD4+/CD45RO+, CD45RA-|count	CD45+CD66b-/CD19-CD20-/CD11c-CD14-/T cells/TCRgd-/CD4+/CD45RA- CD4+/CD45RO+, CD45RA-|count	CD45+CD66b-/CD19-CD20-/CD11c-CD14-/T cells/TCRgd-/CD4+/CD45RA- CD4+/CD45RO+, CD45RA-|count	CD45+CD66b-/CD19-CD20-/CD11c-CD14-/T cells/TCRgd-/CD4+/CD45RA- CD4+/CD45RO+, CD45RA-|count	CD45+CD66b-/CD19-CD20-/CD11c-CD14-/T cells/TCRgd-/CD4+/CD45RA- CD4+/CD45RO+, CD45RA-|count	CD45+CD66b-/CD19-CD20-/CD11c-CD14-/T cells/TCRgd-/CD4+/CD45RA- CD4+/CD45RO+, CD45RA-|count	CD45+CD66b-/CD19-CD20-/CD11c-CD14-/T cells/TCRgd-/CD4+/CD45RA- CD4+/CD45RO+, CD45RA-|count	CD45+CD66b-/CD19-CD20-/CD11c-CD14-/T cells/TCRgd-/CD4+/CD45RA- CD4+/CD45RO+, CD45RA-|count	CD45+CD66b-/CD19-CD20-/CD11c-CD14-/T cells/TCRgd-/CD4+/CD45RA- CD4+/CD45RO+, CD45RA-|count	CD45+CD66b-/CD19-CD20-/CD11c-CD14-/T cells/TCRgd-/CD4+/CD45RA- CD4+/CD45RO+, CD45RA-|count
CD45+CD66b-/CD19-CD20-/CD11c-CD14-/T cells/TCRgd-/CD4+/CD45RA- CD4+/CD45RO+, CD45RA-/Th1-like bis|count	1.65606	3.59103	1.53291	0.508093	0.409304														#DIV/0!	#DIV/0!	#DIV/0!																			CD45+CD66b-/CD19-CD20-/CD11c-CD14-/T cells/TCRgd-/CD4+/CD45RA- CD4+/CD45RO+, CD45RA-/Th1-like bis|count	CD45+CD66b-/CD19-CD20-/CD11c-CD14-/T cells/TCRgd-/CD4+/CD45RA- CD4+/CD45RO+, CD45RA-/Th1-like bis|count	CD45+CD66b-/CD19-CD20-/CD11c-CD14-/T cells/TCRgd-/CD4+/CD45RA- CD4+/CD45RO+, CD45RA-/Th1-like bis|count	CD45+CD66b-/CD19-CD20-/CD11c-CD14-/T cells/TCRgd-/CD4+/CD45RA- CD4+/CD45RO+, CD45RA-/Th1-like bis|count	CD45+CD66b-/CD19-CD20-/CD11c-CD14-/T cells/TCRgd-/CD4+/CD45RA- CD4+/CD45RO+, CD45RA-/Th1-like bis|count	CD45+CD66b-/CD19-CD20-/CD11c-CD14-/T cells/TCRgd-/CD4+/CD45RA- CD4+/CD45RO+, CD45RA-/Th1-like bis|count	CD45+CD66b-/CD19-CD20-/CD11c-CD14-/T cells/TCRgd-/CD4+/CD45RA- CD4+/CD45RO+, CD45RA-/Th1-like bis|count	CD45+CD66b-/CD19-CD20-/CD11c-CD14-/T cells/TCRgd-/CD4+/CD45RA- CD4+/CD45RO+, CD45RA-/Th1-like bis|count	CD45+CD66b-/CD19-CD20-/CD11c-CD14-/T cells/TCRgd-/CD4+/CD45RA- CD4+/CD45RO+, CD45RA-/Th1-like bis|count	CD45+CD66b-/CD19-CD20-/CD11c-CD14-/T cells/TCRgd-/CD4+/CD45RA- CD4+/CD45RO+, CD45RA-/Th1-like bis|count
CD45+CD66b-/CD19-CD20-/CD11c-CD14-/T cells/TCRgd-/CD4+/CD45RA- CD4+/CD45RO+, CD45RA-/Th2-like bis|count	6.76671	5.97422	7.879	10.2513	7.52461														#DIV/0!	#DIV/0!	#DIV/0!																			CD45+CD66b-/CD19-CD20-/CD11c-CD14-/T cells/TCRgd-/CD4+/CD45RA- CD4+/CD45RO+, CD45RA-/Th2-like bis|count	CD45+CD66b-/CD19-CD20-/CD11c-CD14-/T cells/TCRgd-/CD4+/CD45RA- CD4+/CD45RO+, CD45RA-/Th2-like bis|count	CD45+CD66b-/CD19-CD20-/CD11c-CD14-/T cells/TCRgd-/CD4+/CD45RA- CD4+/CD45RO+, CD45RA-/Th2-like bis|count	CD45+CD66b-/CD19-CD20-/CD11c-CD14-/T cells/TCRgd-/CD4+/CD45RA- CD4+/CD45RO+, CD45RA-/Th2-like bis|count	CD45+CD66b-/CD19-CD20-/CD11c-CD14-/T cells/TCRgd-/CD4+/CD45RA- CD4+/CD45RO+, CD45RA-/Th2-like bis|count	CD45+CD66b-/CD19-CD20-/CD11c-CD14-/T cells/TCRgd-/CD4+/CD45RA- CD4+/CD45RO+, CD45RA-/Th2-like bis|count	CD45+CD66b-/CD19-CD20-/CD11c-CD14-/T cells/TCRgd-/CD4+/CD45RA- CD4+/CD45RO+, CD45RA-/Th2-like bis|count	CD45+CD66b-/CD19-CD20-/CD11c-CD14-/T cells/TCRgd-/CD4+/CD45RA- CD4+/CD45RO+, CD45RA-/Th2-like bis|count	CD45+CD66b-/CD19-CD20-/CD11c-CD14-/T cells/TCRgd-/CD4+/CD45RA- CD4+/CD45RO+, CD45RA-/Th2-like bis|count	CD45+CD66b-/CD19-CD20-/CD11c-CD14-/T cells/TCRgd-/CD4+/CD45RA- CD4+/CD45RO+, CD45RA-/Th2-like bis|count
CD45+CD66b-/CD19-CD20-/CD11c-CD14-/T cells/TCRgd-/CD4+/CD45RA- CD4+/CD45RO+, CD45RA-/Th17-like bis|count	2.92354	6.03708	4.80412	7.11655	6.07558														#DIV/0!	#DIV/0!	#DIV/0!																			CD45+CD66b-/CD19-CD20-/CD11c-CD14-/T cells/TCRgd-/CD4+/CD45RA- CD4+/CD45RO+, CD45RA-/Th17-like bis|count	CD45+CD66b-/CD19-CD20-/CD11c-CD14-/T cells/TCRgd-/CD4+/CD45RA- CD4+/CD45RO+, CD45RA-/Th17-like bis|count	CD45+CD66b-/CD19-CD20-/CD11c-CD14-/T cells/TCRgd-/CD4+/CD45RA- CD4+/CD45RO+, CD45RA-/Th17-like bis|count	CD45+CD66b-/CD19-CD20-/CD11c-CD14-/T cells/TCRgd-/CD4+/CD45RA- CD4+/CD45RO+, CD45RA-/Th17-like bis|count	CD45+CD66b-/CD19-CD20-/CD11c-CD14-/T cells/TCRgd-/CD4+/CD45RA- CD4+/CD45RO+, CD45RA-/Th17-like bis|count	CD45+CD66b-/CD19-CD20-/CD11c-CD14-/T cells/TCRgd-/CD4+/CD45RA- CD4+/CD45RO+, CD45RA-/Th17-like bis|count	CD45+CD66b-/CD19-CD20-/CD11c-CD14-/T cells/TCRgd-/CD4+/CD45RA- CD4+/CD45RO+, CD45RA-/Th17-like bis|count	CD45+CD66b-/CD19-CD20-/CD11c-CD14-/T cells/TCRgd-/CD4+/CD45RA- CD4+/CD45RO+, CD45RA-/Th17-like bis|count	CD45+CD66b-/CD19-CD20-/CD11c-CD14-/T cells/TCRgd-/CD4+/CD45RA- CD4+/CD45RO+, CD45RA-/Th17-like bis|count	CD45+CD66b-/CD19-CD20-/CD11c-CD14-/T cells/TCRgd-/CD4+/CD45RA- CD4+/CD45RO+, CD45RA-/Th17-like bis|count
CD45+CD66b-/CD19-CD20-/CD11c-CD14-/T cells/TCRgd-/CD4+/CD45RA- CD4+/CD45RO+, CD45RA-/Regulatory T cells bis|count	0.878913	1.64436	0.823089	0.510532	0.30392														#DIV/0!	#DIV/0!	#DIV/0!																			CD45+CD66b-/CD19-CD20-/CD11c-CD14-/T cells/TCRgd-/CD4+/CD45RA- CD4+/CD45RO+, CD45RA-/Regulatory T cells bis|count	CD45+CD66b-/CD19-CD20-/CD11c-CD14-/T cells/TCRgd-/CD4+/CD45RA- CD4+/CD45RO+, CD45RA-/Regulatory T cells bis|count	CD45+CD66b-/CD19-CD20-/CD11c-CD14-/T cells/TCRgd-/CD4+/CD45RA- CD4+/CD45RO+, CD45RA-/Regulatory T cells bis|count	CD45+CD66b-/CD19-CD20-/CD11c-CD14-/T cells/TCRgd-/CD4+/CD45RA- CD4+/CD45RO+, CD45RA-/Regulatory T cells bis|count	CD45+CD66b-/CD19-CD20-/CD11c-CD14-/T cells/TCRgd-/CD4+/CD45RA- CD4+/CD45RO+, CD45RA-/Regulatory T cells bis|count	CD45+CD66b-/CD19-CD20-/CD11c-CD14-/T cells/TCRgd-/CD4+/CD45RA- CD4+/CD45RO+, CD45RA-/Regulatory T cells bis|count	CD45+CD66b-/CD19-CD20-/CD11c-CD14-/T cells/TCRgd-/CD4+/CD45RA- CD4+/CD45RO+, CD45RA-/Regulatory T cells bis|count	CD45+CD66b-/CD19-CD20-/CD11c-CD14-/T cells/TCRgd-/CD4+/CD45RA- CD4+/CD45RO+, CD45RA-/Regulatory T cells bis|count	CD45+CD66b-/CD19-CD20-/CD11c-CD14-/T cells/TCRgd-/CD4+/CD45RA- CD4+/CD45RO+, CD45RA-/Regulatory T cells bis|count	CD45+CD66b-/CD19-CD20-/CD11c-CD14-/T cells/TCRgd-/CD4+/CD45RA- CD4+/CD45RO+, CD45RA-/Regulatory T cells bis|count
CD45+CD66b-/CD19-CD20-/CD11c-CD14-/T cells/TCRgd-/CD8a+|count	42810	65088	43989	43902	54644
CD45+CD66b-/CD19-CD20-/CD11c-CD14-/T cells/TCRgd-/CD8a+/CD8a+CD161lo/-|count	41781	62395	39566	40702	48879
CD45+CD66b-/CD19-CD20-/CD11c-CD14-/T cells/TCRgd-/CD8a+/CD8a+CD161lo/-/CD8+CCR7hi|count	34560	51852	34228	35412	43359
CD45+CD66b-/CD19-CD20-/CD11c-CD14-/T cells/TCRgd-/CD8a+/CD8a+CD161lo/-/CD8+CCR7hi/CM CD8 T cells|count	316	815	292	482	548
CD45+CD66b-/CD19-CD20-/CD11c-CD14-/T cells/TCRgd-/CD8a+/CD8a+CD161lo/-/CD8+CCR7hi/Na√Øve CD8 T cells|count	33874	50654	33660	34683	42474
CD45+CD66b-/CD19-CD20-/CD11c-CD14-/T cells/TCRgd-/CD8a+/CD8a+CD161lo/-/CD8+CCR7lo/-|count	6790	9617	4991	4701	5070
CD45+CD66b-/CD19-CD20-/CD11c-CD14-/T cells/TCRgd-/CD8a+/CD8a+CD161lo/-/CD8+CCR7lo/-/EM CD8 T cells|count	6315	7542	3874	2890	2741
CD45+CD66b-/CD19-CD20-/CD11c-CD14-/T cells/TCRgd-/CD8a+/CD8a+CD161lo/-/CD8+CCR7lo/-/EM CD8 T cells/CD127low CD38+|count	885	2237	1604	936	728
CD45+CD66b-/CD19-CD20-/CD11c-CD14-/T cells/TCRgd-/CD8a+/CD8a+CD161lo/-/CD8+CCR7lo/-/EM CD8 T cells/PD1+|count	2585	4976	2125	2184	1235
CD45+CD66b-/CD19-CD20-/CD11c-CD14-/T cells/TCRgd-/CD8a+/CD8a+CD161lo/-/CD8+CCR7lo/-/TEM CD8 T cells|count	441	1905	996	1724	2202
CD45+CD66b-/CD19-CD20-/CD11c-CD14-/T cells/TCRgd-/CD8a+/CD8a+CD161lo/-/TEMRA CD8 T cells|count	3477	5200	2467	3203	3479
CD45+CD66b-/CD19-CD20-/CD11c-CD14-/T cells/TCRgd-/CD8a+/CD8a+CD161lo/-/TEMRA CD8 T cells/CD57highTEMRA CD8 T cells|count	977	3335	1648	1649	1952
CD45+CD66b-/CD19-CD20-/CD11c-CD14-/T cells/TCRgd-/CD8a+/CD8a+CD161lo/-/TEMRA CD8 T cells/CD57low TEMRA CD8 T cells|count	2492	1816	814	1534	1510
CD45+CD66b-/CD19-CD20-/CD11c-CD14-/T cells/TCRgd-/CD8a+/CD8a+CD161lo/-/TEMRA CD8 T cells/CD56high TEMRA CD8 T cells|count	39	195	254	50	392
CD45+CD66b-/CD19-CD20-/CD11c-CD14-/T cells/TCRgd-/CD8a+/CD45RA+|count	26357	14194	15823	8631	10013
Percent of all cells
CD45+CD66b-/CD19-CD20-/CD11c-CD14-/T cells/TCRgd-/CD8a+|count	22.1769	18.0771	17.6659	14.5235	18.8392
CD45+CD66b-/CD19-CD20-/CD11c-CD14-/T cells/TCRgd-/CD8a+/CD8a+CD161lo/-|count	21.6438	17.3292	15.8896	13.4649	16.8516
CD45+CD66b-/CD19-CD20-/CD11c-CD14-/T cells/TCRgd-/CD8a+/CD8a+CD161lo/-/CD8+CCR7hi|count	17.9031	14.401	13.7459	11.7148	14.9485
CD45+CD66b-/CD19-CD20-/CD11c-CD14-/T cells/TCRgd-/CD8a+/CD8a+CD161lo/-/CD8+CCR7hi/CM CD8 T cells|count	0.163697	0.226352	0.117267	0.159453	0.18893
CD45+CD66b-/CD19-CD20-/CD11c-CD14-/T cells/TCRgd-/CD8a+/CD8a+CD161lo/-/CD8+CCR7hi/Na√Øve CD8 T cells|count	17.5477	14.0683	13.5178	11.4737	14.6434
CD45+CD66b-/CD19-CD20-/CD11c-CD14-/T cells/TCRgd-/CD8a+/CD8a+CD161lo/-/CD8+CCR7lo/-|count	3.51742	2.67096	2.00438	1.55517	1.74794
CD45+CD66b-/CD19-CD20-/CD11c-CD14-/T cells/TCRgd-/CD8a+/CD8a+CD161lo/-/CD8+CCR7lo/-/EM CD8 T cells|count	3.27136	2.09466	1.55579	0.956058	0.944993
CD45+CD66b-/CD19-CD20-/CD11c-CD14-/T cells/TCRgd-/CD8a+/CD8a+CD161lo/-/CD8+CCR7lo/-/EM CD8 T cells/CD127low CD38+|count	0.458457	0.621289	0.644164	0.309644	0.250987
CD45+CD66b-/CD19-CD20-/CD11c-CD14-/T cells/TCRgd-/CD8a+/CD8a+CD161lo/-/CD8+CCR7lo/-/EM CD8 T cells/PD1+|count	1.33911	1.382	0.853397	0.722502	0.425781
CD45+CD66b-/CD19-CD20-/CD11c-CD14-/T cells/TCRgd-/CD8a+/CD8a+CD161lo/-/CD8+CCR7lo/-/TEM CD8 T cells|count	0.228451	0.529081	0.399992	0.570326	0.759166
CD45+CD66b-/CD19-CD20-/CD11c-CD14-/T cells/TCRgd-/CD8a+/CD8a+CD161lo/-/TEMRA CD8 T cells|count	1.80119	1.44421	0.990743	1.0596	1.19943
CD45+CD66b-/CD19-CD20-/CD11c-CD14-/T cells/TCRgd-/CD8a+/CD8a+CD161lo/-/TEMRA CD8 T cells/CD57highTEMRA CD8 T cells|count	0.506115	0.92624	0.661834	0.545515	0.672976
CD45+CD66b-/CD19-CD20-/CD11c-CD14-/T cells/TCRgd-/CD8a+/CD8a+CD161lo/-/TEMRA CD8 T cells/CD57low TEMRA CD8 T cells|count	1.29093	0.504363	0.326901	0.507471	0.520591
CD45+CD66b-/CD19-CD20-/CD11c-CD14-/T cells/TCRgd-/CD8a+/CD8a+CD161lo/-/TEMRA CD8 T cells/CD56high TEMRA CD8 T cells|count	0.0202032	0.0541579	0.102006	0.0165408	0.135147
CD45+CD66b-/CD19-CD20-/CD11c-CD14-/T cells/TCRgd-/CD8a+/CD45RA+|count	13.6537	3.94214	6.35449	2.85527	3.4521
Percent of CD8
CD45+CD66b-/CD19-CD20-/CD11c-CD14-/T cells/TCRgd-/CD8a+/CD8a+CD161lo/-|count	97.5964	95.8625	89.9452	92.711	89.4499
CD45+CD66b-/CD19-CD20-/CD11c-CD14-/T cells/TCRgd-/CD8a+/CD8a+CD161lo/-/CD8+CCR7hi|count	80.7288	79.6645	77.8104	80.6615	79.3481
CD45+CD66b-/CD19-CD20-/CD11c-CD14-/T cells/TCRgd-/CD8a+/CD8a+CD161lo/-/CD8+CCR7hi/CM CD8 T cells|count	0.738145	1.25215	0.663802	1.0979	1.00285
CD45+CD66b-/CD19-CD20-/CD11c-CD14-/T cells/TCRgd-/CD8a+/CD8a+CD161lo/-/CD8+CCR7hi/Na√Øve CD8 T cells|count	79.1264	77.8239	76.5191	79.001	77.7286
CD45+CD66b-/CD19-CD20-/CD11c-CD14-/T cells/TCRgd-/CD8a+/CD8a+CD161lo/-/CD8+CCR7lo/-|count	15.8608	14.7754	11.346	10.7079	9.27824
CD45+CD66b-/CD19-CD20-/CD11c-CD14-/T cells/TCRgd-/CD8a+/CD8a+CD161lo/-/CD8+CCR7lo/-/EM CD8 T cells|count	14.7512	11.5874	8.80675	6.58284	5.0161
CD45+CD66b-/CD19-CD20-/CD11c-CD14-/T cells/TCRgd-/CD8a+/CD8a+CD161lo/-/CD8+CCR7lo/-/EM CD8 T cells/CD127low CD38+|count	2.06727	3.43689	3.64637	2.13202	1.33226
CD45+CD66b-/CD19-CD20-/CD11c-CD14-/T cells/TCRgd-/CD8a+/CD8a+CD161lo/-/CD8+CCR7lo/-/EM CD8 T cells/PD1+|count	6.03831	7.64503	4.83075	4.97472	2.26008
CD45+CD66b-/CD19-CD20-/CD11c-CD14-/T cells/TCRgd-/CD8a+/CD8a+CD161lo/-/CD8+CCR7lo/-/TEM CD8 T cells|count	1.03013	2.92681	2.2642	3.92693	4.02972
CD45+CD66b-/CD19-CD20-/CD11c-CD14-/T cells/TCRgd-/CD8a+/CD8a+CD161lo/-/TEMRA CD8 T cells|count	8.12193	7.98918	5.60822	7.2958	6.36666
CD45+CD66b-/CD19-CD20-/CD11c-CD14-/T cells/TCRgd-/CD8a+/CD8a+CD161lo/-/TEMRA CD8 T cells/CD57highTEMRA CD8 T cells|count	2.28218	5.12383	3.74639	3.75609	3.57221
CD45+CD66b-/CD19-CD20-/CD11c-CD14-/T cells/TCRgd-/CD8a+/CD8a+CD161lo/-/TEMRA CD8 T cells/CD57low TEMRA CD8 T cells|count	5.82107	2.79007	1.85046	3.49415	2.76334
CD45+CD66b-/CD19-CD20-/CD11c-CD14-/T cells/TCRgd-/CD8a+/CD8a+CD161lo/-/TEMRA CD8 T cells/CD56high TEMRA CD8 T cells|count	0.0911002	0.299594	0.577417	0.11389	0.717371
CD45+CD66b-/CD19-CD20-/CD11c-CD14-/T cells/TCRgd-/CD8a+/CD45RA+|count	61.5674	21.8074	35.9704	19.6597	18.3241
CD45+CD66b-/CD19-CD20-/CD11c-CD14-/T cells/TCRgd-/CD4+CD8a+|count	489	1018	1766	1185	1749
CD45+CD66b-/CD19-CD20-/CD11c-CD14-/T cells/TCRgd-/DN ab T cells|count	1339	2985	3236	8788	2964
CD45+CD66b-/CD19-CD20-/CD11c-CD14-/T cells/TCRgd-/DN ab T cells/Q1 150Nd_CD45RA- / 173Yb_HLA-DR+|count	40	13	8	32	8
CD45+CD66b-/CD19-CD20-/CD11c-CD14-/T cells/TCRgd-/DN ab T cells/True DN T cells|count	40	52	32	127	36
CD45+CD66b-/CD19-CD20-/CD11c-CD14-/T cells/TCRgd-/DN ab T cells/True DN T cells/CD57+|count	22	41	16	92	8
CD45+CD66b-/CD19-CD20-/CD11c-CD14-/T cells/TCRgd-/DN ab T cells/True DN T cells/CD57-|count	18	11	16	35	28
CD45+CD66b-/CD19-CD20-/CD11c-CD14-/T cells/TCRgd-/DN ab T cells/Q3 150Nd_CD45RA+ / 173Yb_HLA-DR-|count	520	1472	1978	5634	1443
CD45+CD66b-/CD19-CD20-/CD11c-CD14-/T cells/TCRgd-/DN ab T cells/Q4 150Nd_CD45RA- / 173Yb_HLA-DR-|count	739	1448	1218	2995	1477
CD45+CD66b-/CD19-CD20-/CD11c-CD14-/T cells/TCRgd-/CD3+CD4-|count	44458	68627	47995	53636	58387
CD45+CD66b-/CD19-CD20-/CD11c-CD14-/T cells/TCRgd-/CD3+CD4-/CD4- MAIT/NKT|count	1588	4181	5566	6536	7484
CD45+CD66b-/CD19-CD20-/CD11c-CD14-/T cells/TCRgd-/HLA-DR+CD38+|count	218	210	191	204	436
CD45+CD66b-/CD19-CD20-/CD11c-CD14-/T cells/GD T cells|count	4502	9376	17241	9193	6326
CD45+CD66b-/Basophils|count	277	5684	3114	4513	10199
CD45+CD66b-/CD3- CD19-|count	60088	92009	75961	61844	58766
CD45+CD66b-/CD3- CD19-/CD14- CD123-|count	36665	21762	29427	20569	13210
CD45+CD66b-/CD3- CD19-/CD14- CD123-/CD127+|count	4013	1618	2833	3155	2812
CD45+CD66b-/CD3- CD19-/CD14- CD123-/hILC|count	1076	908	1652	1523	1185
CD45+CD66b-/CD3- CD19-/CD14- CD123-/ILCs|count	516	131	618	511	399
CD45+CD66b-/CD123- CD45+|count	189183	353404	245428	297180	274709
CD45+CD66b-/CD123- CD45+/CD11c- CD14-|count	162545	284900	195370	254886	240570
CD45+CD66b-/CD123- CD45+/CD11c- CD14-/CD19- CD3-|count	32306	18034	27126	16804	12689
CD45+CD66b-/CD123- CD45+/CD11c- CD14-/CD19- CD3-/CD16+ CD38+|count	23911	13354	18592	11558	7555
CD45+CD66b-/CD123- CD45+/CD11c- CD14-/CD19- CD3-/CD16+ CD38+/CD56low|count	18328	12571	16944	10140	6737
CD45+CD66b-/CD123- CD45+/CD11c- CD14-/CD19- CD3-/CD16+ CD38+/CD56high|count	901	324	337	645	390
CD45+CD66b-/CD123- CD45+/CD11c- CD14-/CD19- CD3-/CD16+ CD38+/CD57+|count	10359	6862	9901	4528	1901
[truncated: 5,000 more columns]
