# Supplementary material for: In silico modeling guides identification of novel JAK1 variants associated with immune dysregulation
Source: EMBO Mol Med. 2025 Oct 24;17(12):3275–99. doi: 10.1038/s44321-025-00317-0 (PMC12686074; doi:10.1038/s44321-025-00317-0)
Supplement: Supplementary file 10 — Source data Fig. 5 [file 44321_2025_317_MOESM10_ESM.zip]

Archive with 56 entries (48 files):
- Figure 5/
- Figure 5/.DS_Store
- __MACOSX/Figure 5/._.DS_Store
- Figure 5/5B/
- Figure 5/Source data & Quantification Fig.5A/
- Figure 5/5C/
- Figure 5/5D/
- Figure 5/5B/.DS_Store
- __MACOSX/Figure 5/5B/._.DS_Store
- Figure 5/5B/FCS files phospho-flow whole blood/
- Figure 5/Source data & Quantification Fig.5A/.DS_Store
- __MACOSX/Figure 5/Source data & Quantification Fig.5A/._.DS_Store
- Figure 5/Source data & Quantification Fig.5A/n = 2/
- Figure 5/Source data & Quantification Fig.5A/Source data Fig 5A n = 1/
- Figure 5/5C/Fig 5C Numerical raw data.xlsx
- __MACOSX/Figure 5/5C/._Fig 5C Numerical raw data.xlsx
- Figure 5/5D/Fig 5D raw numerical data .xlsx
- __MACOSX/Figure 5/5D/._Fig 5D raw numerical data .xlsx
- Figure 5/5B/FCS files phospho-flow whole blood/20240613 CT IL2_009.fcs
- Figure 5/5B/FCS files phospho-flow whole blood/20240613 CT IFNa_005.fcs
- Figure 5/5B/FCS files phospho-flow whole blood/20240613 CT NS pSTAT1_001.fcs
- Figure 5/5B/FCS files phospho-flow whole blood/20240613 CT NS pSTAT5_003.fcs
- Figure 5/5B/FCS files phospho-flow whole blood/20240613 C1 post tofa IFNa_006.fcs
- Figure 5/5B/FCS files phospho-flow whole blood/20240613 C1 post tofa IL2_010.fcs
- Figure 5/5B/FCS files phospho-flow whole blood/20240613 C1 post tofa NS pSTAT5_004.fcs
- Figure 5/5B/FCS files phospho-flow whole blood/20240613 C1 post tofa NS pSTAT1_002.fcs
- Figure 5/5B/FCS files phospho-flow whole blood/20220907 CT NS pSTAT1_001.fcs
- Figure 5/5B/FCS files phospho-flow whole blood/20220907 CT IL2_005.fcs
- Figure 5/5B/FCS files phospho-flow whole blood/20220907 CT NS pSTAT5_002.fcs
- Figure 5/5B/FCS files phospho-flow whole blood/20220907 CT IFNa_003.fcs
- Figure 5/5B/FCS files phospho-flow whole blood/20220907 C1 pre tofa NS pSTAT5_011.fcs
- Figure 5/5B/FCS files phospho-flow whole blood/20220907 C1 pre tofa NS pSTAT1.fcs
- Figure 5/5B/FCS files phospho-flow whole blood/20220907 C1 pre tofa IL2_014.fcs
- Figure 5/5B/FCS files phospho-flow whole blood/20220907 C1 pre tofa IFNa_012.fcs
- Figure 5/Source data & Quantification Fig.5A/n = 2/STAT1.TIF
- Figure 5/Source data & Quantification Fig.5A/n = 2/JAK1.TIF
- Figure 5/Source data & Quantification Fig.5A/n = 2/GAPDH.TIF
- Figure 5/Source data & Quantification Fig.5A/n = 2/pSTAT1 quantif.scn
- __MACOSX/Figure 5/Source data & Quantification Fig.5A/n = 2/._pSTAT1 quantif.scn
- Figure 5/Source data & Quantification Fig.5A/n = 2/pSTAT1 short exposure.TIF
- Figure 5/Source data & Quantification Fig.5A/n = 2/pSTAT1 long exposure.TIF
- Figure 5/Source data & Quantification Fig.5A/n = 2/GAPDH quantif.scn
- Figure 5/Source data & Quantification Fig.5A/n = 2/pSTAT1 quantif n2.xlsx
- __MACOSX/Figure 5/Source data & Quantification Fig.5A/n = 2/._pSTAT1 quantif n2.xlsx
- Figure 5/Source data & Quantification Fig.5A/Source data Fig 5A n = 1/STAT1.TIF
- Figure 5/Source data & Quantification Fig.5A/Source data Fig 5A n = 1/GAPDH quantif.scn
- __MACOSX/Figure 5/Source data & Quantification Fig.5A/Source data Fig 5A n = 1/._GAPDH quantif.scn
- Figure 5/Source data & Quantification Fig.5A/Source data Fig 5A n = 1/pSTAT1 quantif.scn
- Figure 5/Source data & Quantification Fig.5A/Source data Fig 5A n = 1/GAPDH.TIF
- Figure 5/Source data & Quantification Fig.5A/Source data Fig 5A n = 1/pJAK1.Tif
- __MACOSX/Figure 5/Source data & Quantification Fig.5A/Source data Fig 5A n = 1/._pJAK1.Tif
- Figure 5/Source data & Quantification Fig.5A/Source data Fig 5A n = 1/JAK1.TIF
- Figure 5/Source data & Quantification Fig.5A/Source data Fig 5A n = 1/pSTAT1 short exposure.TIF
- Figure 5/Source data & Quantification Fig.5A/Source data Fig 5A n = 1/pSTAT1 long exposure.TIF
- Figure 5/Source data & Quantification Fig.5A/Source data Fig 5A n = 1/pSTAT1 quantif n1.xlsx
- __MACOSX/Figure 5/Source data & Quantification Fig.5A/Source data Fig 5A n = 1/._pSTAT1 quantif n1.xlsx
