# Supplementary material for: In silico modeling guides identification of novel JAK1 variants associated with immune dysregulation
Source: EMBO Mol Med. 2025 Oct 24;17(12):3275–99. doi: 10.1038/s44321-025-00317-0 (PMC12686074; doi:10.1038/s44321-025-00317-0)
Supplement: Supplementary file 10 — Source data Fig. 5 [file 44321_2025_317_MOESM10_ESM.zip › Figure 5/5C/Fig 5C Numerical raw data.xlsx]

## Sheet: IFI44L
Pre-Tofacitinib				Post-Tofacitinib
Controls	C1	C1/control		Controls	C1	C1/control
34.3455	259.922	7.56788		13.7709	11.3687	0.825561
66.1066		3.93187		22.1075		0.514247
36.263		7.1677

## Sheet: IFI27
Pre-Tofacitinib				Post-Tofacitinib
Controls	C1	C1/control		Controls	C1	C1/control
0.788673	108.683	137.805		0.229012	0.434701	1.89816
4.92618		22.0624		0.510486		0.851544
3.77987		28.7532

## Sheet: RSAD2
Pre-Tofacitinib				Post-Tofacitinib
Controls	C1	C1/control		Controls	C1	C1/control
16.8038	70.1069	4.17208		4.73817	5.16484	1.09005
12.6386		5.54705		5.66211		0.912176
50.9352		1.37639

## Sheet: SIGLEC1
Pre-Tofacitinib				Post-Tofacitinib
Controls	C1	C1/control		Controls	C1	C1/control
30.1118	54.8412	1.82125		1.0985	0.406514	0.370061
71.5928		0.766015		2.89201		0.140564
3.49894		15.6737

## Sheet: IFIT1
Pre-Tofacitinib				Post-Tofacitinib
Controls	C1	C1/control		Controls	C1	C1/control
30.0462	29.4909	0.98152		14.1026	5.76632	0.408883
25.1391		1.17311		11.319		0.509438
15.1092		1.95185

## Sheet: ISG15
Pre-Tofacitinib				Post-Tofacitinib
Controls	C1	C1/control		Controls	C1	C1/control
446.823	549.078	1.22885		87.9088	55.6119	0.632609
264.669		2.07459		75.0308		0.741187
256.684		2.13912
