# Supplementary material for: In silico modeling guides identification of novel JAK1 variants associated with immune dysregulation
Source: EMBO Mol Med. 2025 Oct 24;17(12):3275–99. doi: 10.1038/s44321-025-00317-0 (PMC12686074; doi:10.1038/s44321-025-00317-0)
Supplement: Supplementary file 10 — Source data Fig. 5 [file 44321_2025_317_MOESM10_ESM.zip › Figure 5/5D/Fig 5D raw numerical data .xlsx]

## Sheet: Feuil1
	Controls							R879G pre tofa	R879G post tofa
IP-10	277.375	82.215	85.315	95.59	156.045	276.995	279.34	572.735	256.575
MCP-1	301.979	18.6295	14.0895	48.519	200.246	226.268	186.953	1247.35	544.066
IFN-γ	3.695	1.8	1.275	9.985	4.805	4.44	5.215	15.04	9.35
IL-6	0	7.762	40.7995	25.493	1.522	16.3985	22.5725	69.6895	23.432
IL-8	11.41	22.225	2.04	41.13	0	23.895	20.87	601.225	920.23
IL-10	1.49	3.825	0.335	9.385	1.81	3.125	7.96	6.635	10.135
