# Supplementary material for: In silico modeling guides identification of novel JAK1 variants associated with immune dysregulation
Source: EMBO Mol Med. 2025 Oct 24;17(12):3275–99. doi: 10.1038/s44321-025-00317-0 (PMC12686074; doi:10.1038/s44321-025-00317-0)
Supplement: Supplementary file 10 — Source data Fig. 5 [file 44321_2025_317_MOESM10_ESM.zip › Figure 5/Source data & Quantification Fig.5A/n = 2/pSTAT1 quantif n2.xlsx]

## Sheet: Raw data
Quantif pSTAT1
Lane	Band No.	Band Label	Mol. Wt. (KDa)	Relative Front	Adj. Volume (Int)	Volume (Int)	Abs. Quant.	Rel. Quant.	Band %	Lane %
1	1		N/A	0.464	32207820	35196716	N/A	N/A	100	93.8435
2	1		N/A	0.44	2900145	4105965	N/A	N/A	100	66.0125
4	1		N/A	0.392	25968818	28626218	N/A	N/A	100	91.5275
5	1		N/A	0.376	2004156	3100356	N/A	N/A	100	48.8084
6	1		N/A	0.368	22010665	24478045	N/A	N/A	100	91.6429
7	1		N/A	0.352	4190654	5814459	N/A	N/A	100	66.4493
8	1		N/A	0.368	36218250	38991150	N/A	N/A	100	93.3673
9	1		N/A	0.36	1732500	2637000	N/A	N/A	100	50.3597
11	1		N/A	0.32	22827408	24899748	N/A	N/A	100	92.6396
12	1		N/A	0.272	953025	1736550	N/A	N/A	100	51.7934
13	1		N/A	0.296	20107336	21871436	N/A	N/A	100	93.995
14	1		N/A	0.264	1641510	2351610	N/A	N/A	100	66.861
GAPDH quantif
Lane	Band No.	Band Label	Mol. Wt. (KDa)	Relative Front	Adj. Volume (Int)	Volume (Int)	Abs. Quant.	Rel. Quant.	Band %	Lane %
1	1		N/A	0.40458	11718274	14450752	N/A	N/A	100	89.3347
2	1		N/A	0.40458	10871781	13481781	N/A	N/A	100	88.9385
3	1		N/A	0.40458	14659461	17339589	N/A	N/A	100	89.8499
4	1		N/A	0.412214	13793800	16414435	N/A	N/A	100	89.5269
5	1		N/A	0.419847	13071600	15295725	N/A	N/A	100	89.879
6	1		N/A	0.412214	11504850	13343100	N/A	N/A	100	87.8422
7	1		N/A	0.40458	11882100	13987500	N/A	N/A	100	90.381
8	1		N/A	0.412214	12623925	14598300	N/A	N/A	100	90.6447
9	1		N/A	0.458015	12164625	13872375	N/A	N/A	100	91.1367
10	1		N/A	0.519084	12184875	13811775	N/A	N/A	100	91.0928
11	1		N/A	0.557252	10281150	11708100	N/A	N/A	100	89.8374
12	1		N/A	0.587786	10637475	12119175	N/A	N/A	100	90.9075
13	1		N/A	0.603053	11524800	13173900	N/A	N/A	100	92.212
14	1		N/A	0.59542	12338326	13928278	N/A	N/A	100	87.874

## Sheet: Calculations
Lane		Adj. Volume (Int) pSTAT1	Adj. Volume (Int) GAPDH	pSTAT1/GAPDH	pSTAT1/GAPDH normalized to NS
1	P815S NS	32207820	11718274	2.74851	1
2	P815S Tofa 0,1uM	2900145	10871781	0.266759	0.0970558
3	P815S Tofa 1uM		14659461	0	0
4	P815S Abro 0,1uM	25968818	13793800	1.88264	0.684968
5	P815S Abro 1uM	2004156	13071600	0.153321	0.0557834
6	P815S CEP 0,1uM	22010665	11504850	1.91316	0.696073
7	P815S CEP 1uM	4190654	11882100	0.352686	0.128319
8	R879G NS	36218250	12623925	2.86902	1
9	R879G Tofa 0,1uM	1732500	12164625	0.142421	0.0496411
10	R879G Tofa 1uM		12184875	0	0
11	R879G Abro 0,1uM	22827408	10281150	2.22032	0.773895
12	R879G Abro 1uM	953025	10637475	0.0895913	0.0312272
13	R879G CEP 0,1uM	20107336	11524800	1.7447	0.608118
14	R879G CEP 1uM	1641510	12338326	0.133042	0.0463718
