# Supplementary material for: In silico modeling guides identification of novel JAK1 variants associated with immune dysregulation
Source: EMBO Mol Med. 2025 Oct 24;17(12):3275–99. doi: 10.1038/s44321-025-00317-0 (PMC12686074; doi:10.1038/s44321-025-00317-0)
Supplement: Supplementary file 10 — Source data Fig. 5 [file 44321_2025_317_MOESM10_ESM.zip › Figure 5/Source data & Quantification Fig.5A/Source data Fig 5A n = 1/pSTAT1 quantif n1.xlsx]

## Sheet: Raw data
pSTAT1 quantif
Lane	Band No.	Band Label	Mol. Wt. (KDa)	Relative Front	Adj. Volume (Int)	Volume (Int)	Abs. Quant.	Rel. Quant.	Band %	Lane %
1	1		N/A	0.443114	101612342	108892846	N/A	N/A	100	92.6209
2	1		N/A	0.431138	16719912	22059972	N/A	N/A	100	79.6052
4	1		N/A	0.377246	65305441	72699828	N/A	N/A	100	92.8938
5	1		N/A	0.353293	5405136	8030448	N/A	N/A	100	50.0089
6	1		N/A	0.341317	69279408	75121288	N/A	N/A	100	92.3304
7	1		N/A	0.323353	8328918	10990590	N/A	N/A	100	58.4538
8	1		N/A	0.311377	93097026	99783507	N/A	N/A	100	94.0699
9	1		N/A	0.299401	5182242	7336290	N/A	N/A	100	53.3304
11	1		N/A	0.329341	50438643	54947655	N/A	N/A	100	93.3006
12	1		N/A	0.335329	5210654	6998594	N/A	N/A	100	63.5998
13	1		N/A	0.329341	38144510	41841125	N/A	N/A	100	93.0469
14	1		N/A	0.329341	5145802	6604334	N/A	N/A	100	62.4095
GAPDH quantif
Lane	Band No.	Band Label	Mol. Wt. (KDa)	Relative Front	Adj. Volume (Int)	Volume (Int)	Abs. Quant.	Rel. Quant.	Band %	Lane %
1	1		N/A	0.513158	9409440	11436480	N/A	N/A	100	83.9842
2	1		N/A	0.5	10311930	13055175	N/A	N/A	100	89.4197
3	1		N/A	0.5	8816400	12424410	N/A	N/A	100	94.2893
4	1		N/A	0.5	11066535	15033330	N/A	N/A	100	94.1703
5	1		N/A	0.5	12245058	15724338	N/A	N/A	100	89.9121
6	1		N/A	0.5	12591186	15824264	N/A	N/A	100	91.3698
7	1		N/A	0.447368	14930608	18809912	N/A	N/A	100	93.2723
8	1		N/A	0.421053	12237026	15587372	N/A	N/A	100	93.7632
9	1		N/A	0.421053	10152340	13629044	N/A	N/A	100	92.3099
10	1		N/A	0.447368	7609272	10690426	N/A	N/A	100	95.098
11	1		N/A	0.460526	10507439	14014620	N/A	N/A	100	97.9589
12	1		N/A	0.486842	11383778	14783300	N/A	N/A	100	96.7706
13	1		N/A	0.513158	10263915	12831255	N/A	N/A	100	95.851
14	1		N/A	0.552632	11367405	13824585	N/A	N/A	100	91.0546

## Sheet: Calculations
Lane		Adj. Volume (Int) pSTAT1	Adj. Volume (Int) GAPDH	pSTAT1/GAPDH	pSTAT1/GAPDH normalized to NS
1	P815S NS	101612342	9409440	10.799	1
2	P815S Tofa 0,1uM	16719912	10311930	1.62141	0.150145
3	P815S Tofa 1uM		8816400	0	0
4	P815S Abro 0,1uM	65305441	11066535	5.90116	0.546456
5	P815S Abro 1uM	5405136	12245058	0.441414	0.0408755
6	P815S CEP 0,1uM	69279408	12591186	5.50221	0.509513
7	P815S CEP 1uM	8328918	14930608	0.557842	0.0516569
8	R879G NS	93097026	12237026	7.60781	1
9	R879G Tofa 0,1uM	5182242	10152340	0.510448	0.0670952
10	R879G Tofa 1uM		7609272	0	0
11	R879G Abro 0,1uM	50438643	10507439	4.80028	0.630967
12	R879G Abro 1uM	5210654	11383778	0.457726	0.0601653
13	R879G CEP 0,1uM	38144510	10263915	3.71637	0.488494
14	R879G CEP 1uM	5145802	11367405	0.45268	0.059502
